# Supplementary material for: The RGF/GLV/CLEL Family of Short Peptides Evolved Through Lineage-Specific Losses and Diversification and Yet Conserves Its Signaling Role Between Vascular Plants and Bryophytes
Source: Front Plant Sci. 2021 Jul 20;12:703012. doi: 10.3389/fpls.2021.703012 (PMC8329595; doi:10.3389/fpls.2021.703012)
Supplement: Supplementary file 1 [file Data_Sheet_1.fasta]

>RGF1_AT5G60810.1 pacid=19666776 transcript=AT5G60810.1 locus=AT5G60810 ID=AT5G60810.1.TAIR10 annot-version=TAIR10
LTADYSNPGHHPPRHN
>RGF2_AT1G13620.1 pacid=19652811 transcript=AT1G13620.1 locus=AT1G13620 ID=AT1G13620.1.TAIR10 annot-version=TAIR10
YTADYWKPRHHPPKNN
>RGF3_AT2G04025.1 pacid=19642362 transcript=AT2G04025.1 locus=AT2G04025 ID=AT2G04025.1.TAIR10 annot-version=TAIR10
YTADYWRAKHHPPKNN
>RGF5_AT5G51451.1
LFADYPKPSTRPPRHN
>RGF6_AT4G16515.1
VVMDYPQPHRKPPIHN
>RGF7_AT3G02240.1
ELRDYGQRKYKPPVHN
>RGF8_AT2G03830.1
LSMDYRTFRRRRPVHN
>RGF9_AT5G64770.1
MDMDYNSANKKRPIHN
>RGF10_AT3G60650.1
FNLDYMQPTTHPPHHN

>evm_27.model.AmTr_v1.0_scaffold00006.143 
MSMDYVHARKRRPIHN
>evm_27.model.AmTr_v1.0_scaffold00046.14 
AGMDYTPAGKKKPIHN
>evm_27.model.AmTr_v1.0_scaffold00033.104 
AGMDYSPARRKTPIHN
>evm_27.model.AmTr_v1.0_scaffold00010.36
FHLDYSPPLTHPPIHN

>MA_81230g0010 high_confidence
NAMDYAPAHKKPPIHN
>MA_27243g0010 medium_confidence
FHVDYSGPKTHPPKNN
>MA_38303g0010 high_confidence
IGMDYGRARRNPPIHN
>MA_15539g0010 high_confidence
TDMDYTPAQKKPPIHN
>MA_176063g0010 medium_confidence
IGMDYGRARRNPHIHN

>Azfi_s0001.g000109 
FNADYSSPKTHPPKNN*
>Azfi_s0024.g020322 
FHVDYNEPKTHPPKNN*
>Azfi_s0042.g026829 
FHVDYSGPKTHPPKNN*
>Azfi_s0289.g063285 
IDVDYKSERSHPPKNN*

>Sacu_v1.1_s0010.g004651 
DMIDYSRPNTHPPKNN*
>Sacu_v1.1_s0023.g008901 
FHVDYSGPKTHPPKNN*
>Sacu_v1.1_s0167.g024242 
FHLDYSGPRIHPPRNN*
>Sacu_v1.1_s0105.g020143 
FHLDYSGPRIHPPRNN*

>Semoe_404292 pacid=15408714 transcript=404292 locus=404292 ID=404292.v1.91 annot-version=v1.0
MRTDYAPVRRKPPINN
>Semoe_407655 pacid=15420538 transcript=407655 locus=407655 ID=407655.v1.91 annot-version=v1.0
MSMDYTPVHRKPPINN
>Semoe_438132 pacid=15418851 transcript=438132 locus=438132 ID=438132.v1.91 annot-version=v1.0
MRTDYAPVRRKPPINN

>scaffold-PKOX-2006487-Isoetes_tegetiformans
MAMDYTPSHRKPPTNN
>scaffold-PKOX-2088995-Isoetes_tegetiformans
LYADYSHVHRKPPINN
>scaffold-PKOX-2084656-Isoetes_tegetiformans
ASIDYPVPETHPPRQD
>scaffold-PKOX-2086409-Isoetes_tegetiformans
VEIDYPYPSTHPPKGD

>scaffold-UHLI-2067811-Sphagnum_recurvatum
MESDYSDPQTHPPKGN
>scaffold-UHLI-2088028-Sphagnum_recurvatum
THLDYSQPQTHPPKGN
>scaffold-UHLI-2093138-Sphagnum_recurvatum
THLDYSDPRTHPPRGN
>scaffold-UHLI-2092094-Sphagnum_recurvatum
FDSDYRDPENHPPRSN
>scaffold-UHLI-2092104-Sphagnum_recurvatum
FFGDYRDPQSHPPRSN
>scaffold-UHLI-2067811-Sphagnum_recurvatum
MESDYSDPQTHPPKGN
>scaffold-UHLI-2089780-Sphagnum_recurvatum
FFGDYKDPQNHPPRSN

>scaffold-SKQD-2078083-Takakia_lepidozioides 
INIDYRDPQTHPPKGN
>scaffold-SKQD-2063992-Takakia_lepidozioides
DMIDYRDPETHPPRGN

>Mapoly0060s0001.1 (UnKnown)
WSQDYAEPDTHPPESN
>scaffold-HMHL-2053619-Marchantia_paleacea-n_m
WSQDYAEPDTHPPESN
>scaffold-TXVB-2075053-Lunularia_cruciata
WNQDYAEPDVHPPSSN
>scaffold-HERT-2044039-Sphaerocarpos_texanus
WNQDYAEPDVHPPSSN
>scaffold-WJLO-2009253-Riccia_berychiana 
WSQDYAEPDVHPPSSN
>scaffold-PIUF-2010895-Pellia_cf._Epiphylla
WNQDYAEPDVHPPSSN
>scaffold-JHFI-2109909-Pellia_neesiana
WNQDYAEPDVHPPSSN
>scaffold-NRWZ-2048038-Metzgeria_crassipilis
SHQDYAEPVVHPPSSN
>scaffold-FITN-2081289-Treubia_lacunose
LYADYSHVHRKPPINN
>scaffold-FITN-2085716-Treubia_lacunose 
MAMDYTPSHRKPPTNN
