# Supplementary material for: The RGF/GLV/CLEL Family of Short Peptides Evolved Through Lineage-Specific Losses and Diversification and Yet Conserves Its Signaling Role Between Vascular Plants and Bryophytes
Source: Front Plant Sci. 2021 Jul 20;12:703012. doi: 10.3389/fpls.2021.703012 (PMC8329595; doi:10.3389/fpls.2021.703012)
Supplement: Supplementary file 2 [file Data_Sheet_2.XLSX]

## Sheet: Contents
Supplementary Data Sheet 2
Sheet	Title
1	RGF-like sequences in liverworts (Figures 1, 9, and 10; Supplementary Figure 1)
2	RGF-like sequences in mosses (Figure 2; Supplementary Figure 2)
3	RGF-like sequences in lycophytes (Figure 4; Supplementary Figure 3)
4	RGF-like sequences in ferns (Figure 5; Supplementary Figure 4)
5	RGF-like sequences in gymnosperms (Figure 6; Supplementary Figures 5 and 6)
6	RGF-like sequences in angiosperms (Figures 1, 7, and 9; Supplementary Figure 7)
7	Data sources

## Sheet: 1. Liverworts
Species	Sequence name in Supplementary Figure 1	Data source	Database entry name	Reference	Nucleotide sequence	Amino acid sequence
Calypogeia fissa	Cafi RTMU-2183659	1KP	scaffold-RTMU-2183659-Calypogeia_fissa		>scaffold-RTMU-2183659-Calypogeia_fissa ATTTCCATCATGGTGACCGGTGGTAGAGGAGATCATGCTCAACCTTCCGCAGGATGCCGGATTCGCTGTATACATCTGGT TCTACTGTTAGAGTGTCTTCTATTCTCTATTGGAACGGCCAGCCCTTCTAGGAAAGAAATTGGTGATTCGGTAGTGAGTA TTTACAACAGCTTGACCGCTGCTGACAAGGTCCACAACAGCTTGAATTTCCATCCTGCATTGCAAGAATCTGAAGTCTAT CCTGCACAACAGGACTCTTTCTTTCCGGAGGTCTCTACAGACTCTCATTCCAAACCCAGTGGGCTCCTTAGTTTTCTCCG AAGATTTGTCGCCGAATTGTGTAGAACTTCACCTG…	>scaffold-RTMU-2183659-Calypogeia_fissa_# 5'3' Frame 1_excerpt MVTGGRGDHAQPSAGCRIRCIHLVLLLECLLFSIGTASPSRKEIGDSVVSIYNSLTAADKVHNSLNFHPALQESEVYPAQQDSFFPEVSTDSHSKPSGLLSFLRRFVAELCRTSPVFDSWPAEKIMVQLMGSTEEDSQVTSSSTGSSNRRLGPGYYSDKTRRSPSSRRCLWAELDQHQQQQQEQKQIMMIDNEGRRVLQEETTVSSPALPQTQTQVVHLGPPAPPDLLNNEKQDWNQDYAEPDVHPPSSN
Scapania nemorosa	Scne IRBN-2167015	1KP	scaffold-IRBN-2167015-Scapania_nemorosa		>scaffold-IRBN-2167015-Scapania_nemorosa CCCACCCACAAAGCCAGCATCTCTTCGGAGTCCGAATCCTCTGTCTGGGTCGCGATCACCATCATTCGCTGTCTGTCTGC CGCATACTGCCTCTCACTACATTCCTCTCTTTGTCTTCCATCCATTCATGATTAATCCATTCATTCATTGATCTGGTCCG AAGAGGGCCGTCATCCATCTCGATTGACCTCTCCGCACTCGGTGAAGAATCATTCCAATCCTATCAAGTGCATCTCATAC ACATCCTTATCAAAAGCGATTGGTTTTGGGTGGGGAGGGTTTAACTATCGCCGGGTAGACTGGTGCTTCTTTGCTGCTAT CTGGGTAGACCTTTGCCAGCTCAATCGGTATCAC…	>scaffold-IRBN-2167015-Scapania_nemorosa_# 5'3' Frame 3_excerpt MSNGKSERGTSASWRARCMLLVLLVQLSMLSIGTGSFSNKGNVEQMSAVDQSLTPGELRSVLNSYPALQEFEVHSTLKDSSFPGVVDSGSHLKSRLLNVLQRFTGQFWRTTIPGSRPLEGSHDHGKQRMKIGAWKDCELASSDSRSRRLLLTGPGYAKRRSSAPTVFSRAALDLRPNQSNEMHNEGRRVLADTTSSSQGVPVTQEVLLGPPAPPDLVKNEKQDWNQDYAEPDVHPPSSN
Barbilophozia barbata	Baba OFTV-2024263	1KP	scaffold-OFTV-2024263-Barbilophozia_barbata		>scaffold-OFTV-2024263-Barbilophozia_barbata TTATTCATCATCCAGTTGTCGACTTTTAGAACTGCTGCTGTGCGTATACGGCCATTTATTGTCTGATAGAATCCCAATCA CACATAATTGCTCTCAATTTAACTTTGCCGAATCGGGATCAGAGGACCTACTCCAAACGTAGTCTTTTGGTAGACTGGCT TAACAGACTGTGGTCTTGGATACTATGTATAGACAGAATGAGACGAGGGTGAGCCGATGACGGATGGAAGGACATGTGCA TCTCGATTCACTCATTCAATCACTCAATCTAATCGTCTTCGGTACTGTATTTGGAGAATTGCCTGACCTTCTGTAGGTGC TACTGTCTAATGTGCTGTACGTACAGTTCA…	>scaffold-OFTV-2024263-Barbilophozia_barbata_# 3'5' Frame 3_excerpt MLNGNRGGRTSARWRARCMLLVSLLEISLISIGTASFSNKENVDQKVAVDQSSTPGKLRSVLNSYPALQEFQVHPTQKDPSFPEVVGSGSRLKSGLLNVLQRFIAKFWTVMPGSRPLEGSHDHIQQRMKIGAWKDFEFASSRSRKLLLTGPGYAKRRSSSPAVFSRAALDPRLDQQHEIHNDGRRVLAETTSSTQEVPVTQEVLLGPPAPPDLVKNEKQDWNQDYAEPDVHPPSSN
Odontoschisma prostratum	Odpr YBQN-2008974	1KP	scaffold-YBQN-2008974-Odontoschisma_prostratum		>scaffold-YBQN-2008974-Odontoschisma_prostratum GCTGCTATCCGCAGAGAGCCGTTTATTGTCCAGATCGAATCCCAATCAAAGATTAATACCCTCAATTGAATTTTGCCGGC TCAGGATGAGTGGTCCTTCACTCATACTCCAAACCCAAGTCTTGTGGGAGACTTGCTTGAACTGTAGACTTGTATAGACA GAAAGAGACCAGGCTAAGCTGACGGATGCGGACGGATATACATGTGCATTTCGATTCACTCATTTAATCACTCAATCTAA TCGTCTTCAGGATTAATTTGAAGAATTGCCTAAGCTACTGTAGGTGCTACTGTTTAATTACTGTAGCCGTACTGCGGTTC ATCATGTAAGCAAAGATAAAAGCTAGT…	>scaffold-YBQN-2008974-Odontoschisma_prostratum_# 3'5' Frame 1_excerpt MKVAALKGYEVPSSSSKSRRLLYTGPRYSKSVRPPSPIVYRAARLDKKQEIYNEGRRVLAQKTEGVTVTQQVLLGPPAPPDLVKNEKQDWNQDYEDPAVHPPSSN
Bazzania trilobata	Batr WZYK-2090729	1KP	scaffold-WZYK-2090729-Bazzania_trilobata		>scaffold-WZYK-2090729-Bazzania_trilobata TCGGTCGATAGCAGCTAGGCACAACAGCTAGCTGGTTAGCTACTGGAGGCAGTTTGCAGCCCATGATTTCATTCCAGCCA CTCATGGTGTACTCATCCGTAGGTTCGTGATCCTCCTGCTTTAAAGATAGCATCTTGCAGGAAGTCCTCGGGCTCAGAGA ATCGCCCGGCCTGGAAACTTACAAGTAACATCCATAACCTGGGGAGGACGTGTACTGGCATTGCTTCCAGCCTATGATAT TTGGAGACGAGAGCTAGCTAGGGCACAAGGCAGCAAGTAAGTCGATTGGTTCCGAAGTTGGCGGTTTGGTTAATTGCTGT CGATCGATCCATTGATCCGAGCGAGAAAGCTAG…	>scaffold-WZYK-2090729-Bazzania_trilobata_# 3'5' Frame 3_excerpt MVNGIRGARTSAGWRVRCMYLVLLLEFLLFAVGNATPSRQEYGNDPMAPTVDDSTTPATKLRNTLNSYPALREFEVHSTRKGAIFPEVGWGSHSRSGLWSTLRKFIDQFFRATILDSCSNEGLSDQYNGQIVFKVGSTEDVEVAGSSSRCRKLLLRGPGHSQRRSSLRRYFWAVYKVHQQIIHNEGRRVLEETVSSTALPETQQVLLGPPAPPDLVHNEKQDWNQDYAEPDVHPPSSN
Schistochila sp.	Sc sp. LGOW-2014377	1KP	scaffold-LGOW-2014377-Schistochila_sp.		>scaffold-LGOW-2014377-Schistochila_sp. GCGCGGTAGCAGCAACTAGGAACTGTAAGCGCTAGGTAGCTAAGTAGCTAGCTTGCTAGCTCTCGATCATACAAATGACC CACTAGCTTAGTAGTTGGGTACTTATCCGTAGATTTCAACCCATTAAAGATTGGACCAAGTTGCAAGCCTGAGCTCAGTG AGTCGCCTTGGCCTGGAGTTACATCAATGACCTAGCTCGATCGACAGTACGTGCAGCAAGCTTCAACAAGTGCTATAATT CGAAGACGAGAGCTAGGCCACNNNNNNNNNNNNNNNNNNNNNNNNNNNNNNNNNNNNGTGGCTTTGTTGTTGTTGTTGTT GCTTGCTGTCGATCATCATCCATCCATTCGAGCGA…	>scaffold-LGOW-2014377-Schistochila_sp._# 3'5' Frame 3_excerpt MVNSWTVEVSQDYPHRQQQPLQAGLKENHKSTSKRGRRLLLRGPGLPHGRSSSHRYFWALNRKHYIHNEVRSMMEEDSSSPTVGQQTQEVLMGPPAPPGLVHNEKQDWNQDYAEPDVHPPSSN
Frullania orientalis	Fror SRR8202176_DN2013	NCBI databases	SRR8202176	Dong et al. (2019) The Amount of RNA Editing Sites in Liverwort Organellar Genes Is Correlated with GC Content and Nuclear PPR Protein Diversity. Genome biology and evolution 11:3233-3239	>Frullania_orientalis_SRR8202176_DN2013_c0_g1_i1 len=4502 path=[0:0-1453 1:1454-1782 2:1783-1899 3:1900-2557 4:2558-4501] CCTCCATCCATCTAACCAACCCGTCGCCAGGCTTGGCCTGGCGTGTGTAGTGTACTACCT CTCCCTTTCGCTGGCTTTCTTCATCGATCCAATCGTCGTCCCTCCGTCCTACTTCCTCGC TCGCTCAGAAGCGAGCCGAGCCCCACCGGGAAGCTACTAGCTGCTAGCTTCACCTTCCCA GTCTATAGACGCGTCGTTACTCTCCACTCCCTTCTCCTTTCCCTCTACTTCATCCATTCA TTCCTCCCGCGCAATCAGGATATTGTCGAGTGT…	>Frullania_orientalis_SRR8202176_DN2013:5'3' Frame 2, start_pos=855 MLCTSFNARPVRGLQGLVRKTFGSGFDKHQTRMRIGLLEISRLIGPRRPF EVSPDHQQKLRGSVDDRVYGVIGSRSRGIISRRLLRTGSSGYRDERSSSA APHAWSLGFQQEQEQEQKGRRVIMEAGEQTQQMLLGPPSPPDLHNEKQDW NQDYAEPDVHPPSSN
Radula japonica	Raja SRR8202175_DN137879	NCBI databases	SRR8202175	Dong et al. (2019) The Amount of RNA Editing Sites in Liverwort Organellar Genes Is Correlated with GC Content and Nuclear PPR Protein Diversity. Genome biology and evolution 11:3233-3239	>Radula_japonica_SRR8202175_DN137879_c0_g1_i1 len=2306 path=[0:0-1756 2:1757-2305] TGTTCTCATAAAAGTGGGTTTACTGGATAAAACCTCAAATCGATTGGAAGACAATGTTCT GCTCAAGTCTCTAACTCGGGTTCTTGCGGATTCGAGGGCGATATCTGAATAACGTCTTCT GTCCGGTCTTAAGCTATGCGAGCTGAAAGCTGGCACAGTTATGAGAATCTCGACATTCCA AAATTCGATTGTAACTTTTTCTAGACTGGCTTTCATGTAAGAGCATGCAAATTCCTTCAA ACTGCTATTGCTACACTGGGTCTTGTTGGCTAAACGACAACACAGACTGATCCAGGAAAA CCTTGTAATCT…	>Radula_japonica_SRR8202175_DN137879:3'5' Frame 1, start_pos=251 MSSRGGDAKCGSARWRSRCIYLVILFEFLSFPVGSADPSNKESTHNLGTV SGSAIPPTDLRGQSHDHSRPPSGVHVYVLSKVNQMPKSQHSVSMGGLQNL VRRFINARQVQFEIDEHIISWEGATLPVRSHQRESLGAMDDAYVVRTGST SCRRLLETGSTHRHRRSSLLSFWALQRHQQRKERRVAEKAFAYSEGQQTQ QAVLGPPAPPGLVHDEKQDWNQDYAEPDVHPPSSN
Porella navicularis	Pona KRUQ-2018380	1KP	scaffold-KRUQ-2018380-Porella_navicularis		>scaffold-KRUQ-2018380-Porella_navicularis CAAAAACAGGTGAGTTTGATTTTCAGGTGCATTCACACACGGGAAATGTCAGATCATTTATTGACTCGAGGACGCTAAAC CCAGGCAAGTGCAGCTGCTGCTGCTGCACTCGACTCTCTGCTCGAGCCGTGCCTGTCTGCCTGCGTGCCTTGCCTCCCTC CCTCGACTCCTCCTTCCGTGCCTCCCTAGACTCCCTCCCTGCTTACATCCCGCCTCGTCTCGTCTTCTCCTGCTTGCTTC ATCCTTCCCTCCCTGCGTTCTTCCCTGCCTCCCAGACCTCTGTCTGTTCGCTCGCCATTGCAATCTTTCTGCCTGCCTGA TTCTCTCCATTCTTTGCCTTGGTTTTCCATTC…	>scaffold-KRUQ-2018380-Porella_navicularis_# 5'3' Frame 1_excerpt MLRGGSGGCTSAKWQARCMCLVLILEFLQFSIGSAIPSTKGYGAQVAPADDSSIAATRLRSYSNYCPASLLEVHSKPKGDLFPDVILKSQSYFSITGLQNLVRRFIAAAIATHQIQFGIEARMNSLPAEASHDDDRRQLPRHSRDDDTHAVTSSSSSTSRRLLLRGPAHRRNRRSSSPRYVWALNQQQRQQQRQGRRAMEEASRSPAGQQTQQVHLGPPAPAGLVHNEKQDWNQDYAEPDVHPPSSN
Porella pinnata	Popi UUHD-2013991	1KP	scaffold-UUHD-2013991-Porella_pinnata		>scaffold-UUHD-2013991-Porella_pinnata ATTTTTTTGAAACAAAAACAGGTCAGTTTGATTTTCAGGTGCATTCACACACGGGAAATGTCAGATCATTTATTGATTCG AGGACGCTAAACCCAGGCAAGTGCAGCCTGCCTGCTGCTGCACTCGACTCTCTGCTCGAGCCGTGTTGTCTGTCTGCCTG CCTGCGTGCCTTGCCTCCCTCCCTCCTTCCGGGCCTCCCTAGACTCGCTCCCTGCTTACATCCCGCCTCATCTCGTCTTC TCGTTCTTCATCCTTTCCTCCCTGCCTTCCTTCCTCCCTCCCTCCCTACCTCCCAATCCTCTGTCTGTTTTGCTCCGCAT CGCAATCTTTCTGCTTGCCTGATCCCCTCCGTTCTT…	>scaffold-UUHD-2013991-Porella_pinnata_# 5'3' Frame 1_excerpt MLRGGSGGCTSAKWRARCMCLIFILEFVQFSIGSAIPSTKGYSGQVAPADDSSIAPSRPRSYSNYCPPSLLEVHFIPKDHLFSDVILKSQSYLSGIRNLVRRFIAAAIATHQIQFGIEASMNSLPAEASHDKDHRQLPLHLRDDGTHTVTSSSSTSRRLLLRGPVRHNRRSSSPRYFWALNQQQRQQQRQGRRATEEASRSPAGQQTQQVLLGPPAPPGLVHNEKQDWNQDYAEPDVHPPSSN
Ptilidium pulcherrimum	Ptpu HPXA-2014466	1KP	scaffold-HPXA-2014466-Ptilidium_pulcherrimum		>scaffold-HPXA-2014466-Ptilidium_pulcherrimum TCGCACGCCTACTATTCCAGAACCGGGTTATGGAATCTGGTTCGCAGATTTATCGTTGATGTCATCACCAAGCATCAATT CTACTCTGCAGCTTTCATAAATTCTTGGCCAGTTGAGGCTTTACATGATCAATATCACTATCGTCATCAGCAGCGGCTTG GCTTGAAGGACGAGAACCACGACGTCACAAGCAGCAGCAGCAGCACTAGCACTAATCGAAGATTAATGTTGAGAGGTCCG GGTCGTTCTAGTAGAAGATCATCATCACTTCATTACTTCTGGGCTCTAAAGCAGCAGCAGCGCGAGAGAAGAAGAGTGAT GGAAGAAGCCTCGAGCTCTCCAGCAGGCC…	>scaffold-HPXA-2014466-Ptilidium_pulcherrimum_# 5'3' Frame 1_excerpt SHAYYSRTGLWNLVRRFIVDVITKHQFYSAAFINSWPVEALHDQYHYRHQQRLGLKDENHDVTSSSSSTSTNRRLMLRGPGRSSRRSSSLHYFWALKQQQRERRRVMEEASSSPAGQQTQQMLLGPPAPPGLVHNEKQDWNQDYAEPDVHPPSSN
Metzgeria crassipilis	Mecr NRWZ-2048038	1KP	scaffold-NRWZ-2048038-Metzgeria_crassipilis		>scaffold-NRWZ-2048038-Metzgeria_crassipilis CCCGAGTCTCTGGTGCATAACGATAAAGATGATTGGAGCCACCAGGACTATGCTGAGCCCGTTGTACACCCGCCTTCCAG TAACTGAACTCTCCCCAACCGCAGTAGTGACGAGCTCAGGAACGCTTGATCACCACACCGTGCTCTTCGT	>scaffold-NRWZ-2048038-Metzgeria_crassipilis_# 5'3' Frame 1_excerpt PESLVHNDKDDWSHQDYAEPVVHPPSSN
Pallavicinia lyellii	Paly YFGP-2105141	1KP	scaffold-YFGP-2105141-Pallavicinia_lyellii		>scaffold-YFGP-2105141-Pallavicinia_lyellii CAACATCTTTATTGAAAGGAGGTACTTGCTACTAACGGCCGCGGTGTGCACACTCGATTTACAGAGATTAATAGAATCCC AGAGACTAATGTTCTTTCTGCTGCTGATAGAAAATCTACATCTAACTATTGTATCTAAATATCTATTAACACGTTCAGTG AATACGCTCTGTGAGTAGACATGCTCGCCAGCTAGCTTCATATTGTACACAATTTCGCTGTTTTATTATTCTTCTGTGAA CTTGTAACCAGACAAAATTGGTTCAAGTACTATGTTTACATGTTTTGTCCGTAGAAAGCCGTTATTGGATTGCATAGAAT CTCATTGTTGCGCGTGTATATAATAAATTAC…	>scaffold-YFGP-2105141-Pallavicinia_lyellii_# 3'5' Frame 2_excerpt GEANSPAENFGKTDSAFWNPEMDSKFVDLTKSRRFLNGASHPRPSMWSVDQQQQSDLQRRRAIEASSSPAEQTQQFLLSPPAPSSLVHNEKQDWNQDYAEPDVHPPSSN
Pellia sp. (cf epiphylla (L.) Corda)	Pe sp. PIUF-2010895	1KP	scaffold-PIUF-2010895-Pellia_cf._Epiphylla		>scaffold-PIUF-2010895-Pellia_cf._Epiphylla CTCAATCAACTCATGAACTTGTAACCACTCCAAATACATCCAAGTAATAGGCTCACTTGTCCCTTCAATCCATGGAAAGT CGTTTATTGGATCATAGACTTGTAACCACCCCAAATACATCCAAGTAATATGCTTACTTGTCCCTTCCATCTATGGAAAG TCATTTATTGAATAATAGGATCTCCATGTTCCGCGTTTCAATGGTGCTTCGCTGGAGGTAGAATTTGACTAGGGGCTATT GGTCAACGTAAACTGGCCGAGTCTGTACCTATTGACAAACCCTGGTTAAGATGCAACTCAATCTAATCATCCCTGGTTTA CCCTTCATCATAGCCTCAAGATGAGGAGGTG…	>scaffold-PIUF-2010895-Pellia_cf._Epiphylla_# 3'5' Frame 2_excerpt SRFVMKSRRGVGARSWSSMQQQRLGRKVLEGEPPVAPSTYEGTHQVLLGPPAPPDLVHNEKQDWNQDYAEPDVHPPSSN
Pellia neesiana	Pene JHFI-2109909	1KP	scaffold-JHFI-2109909-Pellia_neesiana		>scaffold-JHFI-2109909-Pellia_neesiana CGGCCTACGCACCCCGCTACAGCCTCTCTCCCACCCCACTCCCCCTCCTCTCCTCATCGATATTTGAATAATTTCCGAGC TATGGTACCTGCTGGCCAGCGGAGTAGAGTTTGCAGTGGTCACAAATCCTCTCATATTTTCTATGAGCTAGTATGACGAT CGAGGTTATGAAAACCGTTTAAGGACACTCGACTCTAGAGTCCACTTTGAACACTCTCTGTACTAAAACATCCTCTAAAA TATACCATCTTTCATTGTCTATGGTAGAGGTACCATAGACCTCGTTTATCGGACCCGTGCAGTGGGGCACATGGCACGAC GTAGATGACTTAACATTCATTCTGAATCCACCTTAA…	>scaffold-JHFI-2109909-Pellia_neesiana_# 3'5' Frame 1_excerpt GSVIPTDTEHFDEIAFQSSLLSTSDLRISNSLAWQDVLPRRKGHFFLELSIYSTTMGVNLMQKFIASVMKRVEFRKELISLPGGSQVRLRSVMPRDLEGAMKGESGRSRKLLRGSWFVMKSMRGVGARPWSSMQQQRLGRKVLEGDPPVVPSTSEETHQVLLGPPAPPDLVHNEKQDWNQDYAEPDVHPPSSN
Ricciocarpos natans	Rina WJLO-2009253	1KP	scaffold-WJLO-2009253-Riccia_berychiana		>scaffold-WJLO-2009253-Riccia_berychiana CAGGTCAATGGACATAATAATACCTTTATTAATATAAGTACGTACTAACGGCTGCGGTAAGCAGACTCAACGGGTTACAA AAGGAAAGAATCCGGTCATTCTAATTACTAGTGTACCTATAGCTGGGCAAGCTCTAAATGATCAAAGTAGCTATGGACAA TTTAATCGGGTAAACTCTCGCTGCTGCTGCTGTTAAGTATATTGTACACAATTTCACTGTTTTATTACTCTCTGTAAACT TGTAACCAGGCAAAATTGGTCCAAGTACTATGTTTACATGTTTCTGTCCGTGGGAAGCCGATTATTTTGGTTGAAGCTCA ATGTTGCGCTTGACAATGGCGCCCTCACTTGAAT…	>scaffold-WJLO-2009253-Riccia_berychiana_# 3'5' Frame 2_excerpt MFRCKSDRARYASLALLLLLNLLFVTTGSATAFTRNEYLERSPPQNFVPEGELRVSASTAHSEIRLKLKDSDFGEMTEHADAGVEVVPEFLDTATGRTQFHGETNSPAAEDENGSNWREVGEIYGXRLLRGAGVPGRRPRPLGWYLRQLGGRSMIEGSNTTAAETSQQTRSFYLGPPAPPGIVHNEKQDWSQDYAEPDVHPPSSN
Conocephalum conicum	Coco ILBQ-2045467	1KP	scaffold-ILBQ-2045467-Conocephalum_conicum		>scaffold-ILBQ-2045467-Conocephalum_conicum CTTGTTCCCCTCACTCTCTCTTCCCACTCCCCGTCTCTTTTTCCTCTCGCCATTGCCTAATTCATTCTATTCACAATCAC TCTGGACTCATCACACTTTTGCTTTGCTTATTCCACTTATTCACAACACTTAAACACAGTCACTCACTCACTCCCTCGTG ACAGCCTCGTCTCATCCGAGGATTCCATCTCATCCGACACTGCATCGCGACGAGCCCCCACCTGAATCCAGTTGACTACA TCTCTATCGCTGGGTGGGGTTGTCCTTGAAGGCACATTTTTGGGTTCTTCCCGATCGATTCTCAGGAAGCGGATCAACAA ATGCCTTCGCCTCTGCTTCTTTTCAGAAAAG…	>scaffold-ILBQ-2045467-Conocephalum_conicum_# 5'3' Frame 1_excerpt MFRCRSEWARCISLALLLQLNVLFITTGSAIPLRNGYLQRIVRQSSATEGAFRISKSYALSHVPAQLKDSDFRDTLHADGEGDLVPKFLDATGHNQFRYEANSQTEEIDIRETGDKYGSRNRRFLRGPRGPGRPRVRGWLLKQHQGRSVMEGSNTTTATGEQTQAFYLGPPAPPGIVHNEKQDWNQDYAEPDVHPPSSN
Marchantia polymorpha	Mapo Mp6g09180.1	MarpolBase	Mp6g09180.1			>Mp2g20720.1 [MapolyID=Mapoly0040s0140.1] MGCLQSKPKDAIAPNHDTLEPEKPDLENGRRSEPEAVPSFREYSLEQLKTATNGFSPEYIVSESGEKAPNFVYKGRLDQN RWIAVKRFPRAAWPDAKGFELEARRVGEVRHDRLVNLIGFCYEGDERLLVAEYMPNDTLAKHLFHWEKQPMEWAMRLRVA LYIVQALDHCANNGLRLYHDLNAYRVLFDQDGDPRLSCFGLMKNSRDGKSYSTNLAYTPPEYLRTGRVTPESVIYSYGTV LLDLLSGKHIPPSHALDLIRGKNMLLLMDSYLEGQFSNDDGTELVRLASRCLQFEPRERPNAKMLVTALTPLQRRNEQIP SYAMMGISRGESSPPLLLSALGEACSRNDLTAV…
Marchantia paleacea	Mapa HMHL-2053619	1KP	scaffold-HMHL-2053619-Marchantia_paleacea-n_m		>scaffold-HMHL-2053619-Marchantia_paleacea-n_m CCTGCTCTCTCTTTCCCTCTCTCTCGCCATTGCCTAATTCATTCTATTCGCAACATCTCACTGGGCTCTCCACTCTTTTG CTTTCCTCATTTCACTTACTCAGAACTCTTAATGCAGTCACTTGTGACAGTCTCACACAAGGATTCCATCTCATCCAAGA CTGCATCACAACCAGGCTCACCTGAATCTGTTGACTACATCTTTCTTCCTTTCCTTGCTGAGTTGTTCCTGGAGAACTTG GGTACTCCTCGATTGCTTCTCAGTAAGTGAATCAACAAATGCCTTCGCAGCTTCTCCTCTTCAGAAAAGCCGGTTGTGGG TGTTGCTCAGGTTGTTCTGATCACCATT…	>scaffold-HMHL-2053619-Marchantia_paleacea-n_m_# 5'3' Frame 1_excerpt MFRCRSEWARCISLALLLLLKLLFMTTGSAIPLRTGYHDQIVRQSPTIEGDFRKSTSYALPDVRVNLKGSSIRKTLHADSGRSLGSNFLDDMGPNQIGPEAISRTEEIDSRKIGHKYDSRNRRFLRGARSPGPPSPQAWFLKQDQGRRVMEGSNSTTATGQQTQPFYLSPHAPGIDHNKKQDWSQDYAEPDTHPPESN	_excerpt
Lunularia cruciata	Lucr TXVB-2075053	1KP	scaffold-TXVB-2075053-Lunularia_cruciata		>scaffold-TXVB-2075053-Lunularia_cruciata GATAACTTCAAATCTTTATGACCTTTATTAGATGTAGCAAGGATCGCGATGTGCAGGCTTAATTTACAGAAGAGATTGTA ACCGATGAAGGCAAGGCCTGGCCTGGAAGATCTCCTACGTTGGGCTAGCTATGAACAACTTAAGCTCTCGCTAACTATAT AGTACACAATTCACTGTTTTATTACTGTGTGTAAACTTGTAACCAGGCAAAATTGGTCCAAGTACTATGTTTACATGTTT CTGTCCGTAGAAAGCCGTTTATTTGGTAAAATCTCAATGTTGCGCTTGACAATGGCGCCATCACTTGAATGGTGGACTTG GATTATAGATGTTCTAAACTGGCCAGGCAAAGG…	>scaffold-TXVB-2075053-Lunularia_cruciata_# 3'5' Frame 1_excerpt MFRGRSAWTRCINLVLLLDLLLFMTCGSAIALRTGYIRNSPITASELRISNSYAAPGAPASLKDSISQGTFHAAAGAIRGRNLVAKFLDVMIQPQFGYGANGSPALEEIDSRNRRLLRDPRGPGRPRPQQTWSSMEEQQGRRNLEGSNTTTTPASGQQTQPFYLGPPAPPGIVHNEKQDWNQDYAEPDVHPPSSN
Sphaerocarpos texanus	Spte HERT-2044039	1KP	scaffold-HERT-2044039-Sphaerocarpos_texanus		>scaffold-HERT-2044039-Sphaerocarpos_texanus GGTGGCTACGTTAGAAATCGTTCTATGCTTTACATAATTTTACTTGTTTATTGCTCTGTATAAACTTGTAACCAGGCAAA ATTGGTCCAAGCGCTATGTTTACATGATCCATCCGCAGAGAGTCATTTATTGGTGGGGTCTCAATATTGCGCTTGACAAT GGCGCCTCACTGAATGTAGATGTCCTAAACTGGCCAGGCGAAGGGTATTGACCAACCCAACCTGGAAAACCATCTAATCA AGTCAATAGTCGATTGAGAAGTTCCTAGTGTAAATTAGATCTACAGTACAGCAACATGAAATGTACAATTCCTCAGACTT TCTGAAGAGGTCATAGTACCCGGAGGAACA…	>scaffold-HERT-2044039-Sphaerocarpos_texanus_# 3'5' Frame 1_excerpt MHNSIATRKRAWSRCIRLALLLDLLFMTTGSAIPRREGYLEQIVHESPIAAAREFPPSSSVSYTLQLEKLGVKFEDSGGLQSATGKNVASLSIVMRQVQFHLGVHGGVPTEETGSKKVGQNYDRRPRRLLRGFRGLRPQPQVWFLDEGSSRRVMEDVTGKQTQPFDLGPPAPPGMVHNEKQDWNQDYAEPDVHPPSSN
Blasia pusilla	Blpu SRR8202193_DN28790	NCBI databases	SRR8202193	Dong et al. (2019) The Amount of RNA Editing Sites in Liverwort Organellar Genes Is Correlated with GC Content and Nuclear PPR Protein Diversity. Genome biology and evolution 11:3233-3239	>Blasia_pusilla_SRR8202193_DN28790 GTCGAAGCTTGCAGCGCTGCCGTCTCCCGGCCGACCCAGA CTTCCACATTCAGTCACTCATTCGTTCGTGGCATCTCCAT CCATTTCCCAGGATTCCATGTCACGTCATTGAGCGCACTG GAACACGCTCACGAGAAATTCTCGTCAACAGCTTCGTCTC TCTCCTCGCTTCCTCCCCCGATACATACCGTCTTCCCGGG AAAGGCTTGGCTACGCCTCGGTTGCTGTTAAGTCATTTGA TCAACAAATGCCTCGTCAGCTGCTACTCATTAAAAAAAGC GGTTCCGGGTATTTTGGATCACCAGTTCTCATTGTTCATG CGCCAAATCGGTGCTTGCGTTGTTTCGCAAGGCTGC…	>Blasia_pusilla_SRR8202193_DN28790:5'3' Frame 2, start_pos=173 MYSLQGCIFPHLSILNMLRGGSEWVRYICLALLLDLLLISTGSAIPLRGG YVEKGVADEPITVSELRYSNSHALPEMYSRRKDSIFMEKSLATTGEILVR KIFSAVISQTQFSFEADSPGETGVRKTGAEVESLARRFLRGPGRPRPHIW SLTQQHQGRRAMEGSNATTTPSGDQTQPFYLGPPAPPGLVHNEKQDWNQD YAEPDVHPPSSN
Haplomitrium mnioides	Hamn SRR8202204_DN3233	NCBI databases	SRR8202204	Dong et al. (2019) The Amount of RNA Editing Sites in Liverwort Organellar Genes Is Correlated with GC Content and Nuclear PPR Protein Diversity. Genome biology and evolution 11:3233-3239	>Haplomitrium_mnioides_SRR8202204_DN3233 TGCCTTAAATGTCCCTAGTCTATCCAATACCAGACCCTAC CATCCACCATGCCATTGCCATCCATGTCATGTCATTTATA ATATAGCCCCGGGATCACGTAAGTTTAATTTATAAAGGTA CGTATATAAAACAAGGTGGAGTTTCGAGGCGCACATGGGC CCGCGATTATCGGCACCGAAGCCCCGTTATCGTGCCAGCT GGAGAACCGGCCACCGGCTATGGGCCGTCACCATTTGGCC AAATAGAGCCCCATGTGAAGTACTATCACCGGCACGTGCA GGAATCTGGTAAGGTGTGACTTTAGTTAACTAAGTTCGAT GTCGGTATTGAAGGCGCCCTCAGCTCTTTG…	>Haplomitrium_mnioides_SRR8202204_DN3233:3'5' Frame 2, start_pos=30 MYKSRLAWSWCISFTVVLQLLMICTGSPSAVTLGKGHQIGFLTVPDKSIV SSDARAANFDSSRHPSSFSKGRIQVFQRLSSFFKSEKTALENLIGTILKG IWFGGAAAQSTDEEKNEICCVGRSPDQIGTKSQLMSSRRFLKGRNRFKHN QFKQKGVRKEKYYTPRKIAEEFTGSNKQQQQAYYFLGPPAPLLGNGEKQN WNQDYAEPDVHPPSSN
Treubia lacunosa	Trla SRR8202205_DN12243	NCBI databases	SRR8202205	Dong et al. (2019) The Amount of RNA Editing Sites in Liverwort Organellar Genes Is Correlated with GC Content and Nuclear PPR Protein Diversity. Genome biology and evolution 11:3233-3239	>Treubia_lacunosa_SRR8202205_DN12243 TCTAGCAAGGGAAGGGATGCGTTTCCGAGACTCGATTTCA AAACCATATTTAGAATTGGTGCATGGGTCCATTACAGACG TGGCTACAGCGTGGGTATTCAACGAGCACGTTGATCATGA GGAATGCGCCCTTCAAAGTATAATGTACAAACTTCACTGT TTTATTTCTGTGCCAATCCATGATCAGGCAAAATTGGTTC GTTAACTATGTTTACAAGTATCTGTCCGCAGAATCTAAAT GGTGCGCTTCTCAAGTAGCGCTTGAACTTGAATGAAATAT TTGGAGCCGGCTATGATGTTCAACTGGCCATTGACGGGTT CTATAGACATTTCTAAGCTGGAATAACTAATGTA…	>Treubia_lacunosa_SRR8202205_DN12243:3'5' Frame 1, start_pos=108 MFKTRIAWTRFISFTVLLQLLLICTESTVDIRKVNRGRIESGSPVTGKGL GSTAGRDLHSPNSDALQRTVSSQKGRVFNLLNSYLSSEKNLVESFIGLII NGTKSPDDTEVEKGNDGRNSSPDQIRAPGGIRSRRFLGGQRVGEQHPLKQ NKFKKGKLVARKIAGRQVHSSIEIDAELFPSNSLGPPAPPLDKHHWNQDY AEPDVHPPSSN

## Sheet: 2. Mosses
Species	Sequence name in Supplementary Figure 2	Data source	Database entry name	Nucleotide sequence	Amino acid sequence
Andreaea rupestris	Anru WOGB-2011345	1KP	scaffold-WOGB-2011345-Andreaea_rupestris	>scaffold-WOGB-2011345-Andreaea_rupestris GCATTGATGGGATTAGGAAATCGTGATCCAGTTCATATCTTTCAGATATTTATAAACTTTTGCGCTAGCTAAATCTAGTT CTAGGAGTTCATGTATGCGAGATGGAGGAGACTCGAGTAAAGGTCTACGTTGTCTTGATGAATGATTCAACTCATATCGT TATGTTCCCTTGTTCGTTATGGTAGATCCTTGCCGGCAAGTACCCCCTGCCAAATGTTCCTAGGGCGCAGCTTGACCTCA TGTATAGTATCAACCCCACTGAAAAATATCCAGCGCAGGGTCACATATACAGTAAACGCAGAAGCTTGAGCCAGCTGGTT CTTCCCTCAGTTCTTCAAACATATTGGCATGGC…	>scaffold-WOGB-2011345-Andreaea_rupestris_# 5'3' Frame 3_excerpt MYSINPTEKYPAQGHIYSKRRSLSQLVLPSVLQTYWHGVAAMTSPHNPVKSFIRVLTRKIRLNPASERVLSRRFRARTRRKLGVDNASATAGTVEMSADEMSVDYMDPQTHPPKGN
Andreaea rupestris	Anru WOGB-2016056	1KP	scaffold-WOGB-2016056-Andreaea_rupestris	>scaffold-WOGB-2016056-Andreaea_rupestris TGAAATATTAAGAACAAAGCTTTACTGACTTTATTGACGAACCTTGTCACAGTGCTCTATCTGCACGAGCCATCTGGAGA GACCCGATTTCACAGTTTCACTTCTGATTATAGATATGTCTAGACGGGTCTTCAAATAGTATTCAATGCGGCATGACCTA TGTCACGTGATTTACAACTCCGTTTCAACGAGGCAAACCTGTTTTGAGGCCTATCTGGTTCCAATACACCTCCTGTACAA ATGCTGTTCAGGGAGAAGAAATCCTTGAAACTGTGGAATACTGCATTTAACGCAATATGTACTATCAAATTCACTATCCA CACTACAACAGGTCCTGACTCCTAGTTTCCTCT…	>scaffold-WOGB-2016056-Andreaea_rupestris_# 3'5' Frame 3_excerpt MVIARKQRAGNKYFRSNRIAIWCIITVVFILNSCAGFSFGQGSGTPTSVRPGVALTETATESHGVVIGDVXSKPKIVNKRWRPKVRESDQLRDDGGSRERIQTAARILFARKSLQRLHNVPHPYWGRVMGTAAKPIHFLLQILHGSEGDTRKKPLPLRKQRARRKLPEFQSTDAGSMYVDYRQPQMHPPRGN
Andreaea rupestris	Anru WOGB-2016057	1KP	scaffold-WOGB-2016057-Andreaea_rupestris	>scaffold-WOGB-2016057-Andreaea_rupestris TGAAATATTAAGAACAAAGCTTTACTGACTTTATTGACGAACCTTGTCACAGTGCTCTATCTGCACGAGCCATCTGGAGA GACCCGATTTCACAGTTTCACTTCTGATTATAGATATGTCTAGACGGGTCTTCAAATAGTATTCAATGCGGCATGACCTA TGTCACGTGATTTACAACTCCGTTTCAACGAGGCAAACCTGTTTTGAGGCCTATCTGGTTCCAATACACCTCCTGTACAA ATGCTGTTCAGGGAGAAGAAATCCTTGAAACTGTGGAATACTGCATTTAACGCAATATGTACTATCAAATTCACTATCCA CACTACAACAGGTCCTGACTCCTAGTTTCCTCT…	>scaffold-WOGB-2016057-Andreaea_rupestris_# 3'5' Frame 1_excerpt MRRLREPGLYSPRDLAMIILMELFGESFQIVNKRWRPKVRESDQLRDDGGSRERIQTAARILFARKSLQRLHNVPHPYWGRVMGTAAKPIHFLLQILHGSEGDTRKKPLPLRKQRARRKLPEFQSTDAGSMYVDYRQPQMHPPRGN
Sphagnum lescurii	Sple GOWD-2006297	1KP	scaffold-GOWD-2006297-Sphagnum_lescurii	>scaffold-GOWD-2006297-Sphagnum_lescurii GTAGATTAGTTGTCCAGAGTTGAATGAATTGGCGTATGCTAGAATTTTCCGAGCTGAGCTCTGATCCTCCCTGTTGAAGC TAGCTGTTTTGTTGAAACCTGATCCCAGTCAGCTCGGGATCAATTACTTTAGTGCGGGAGTGCGCGGCTCTCTCTCTCTC TATTGTTTCGCGCTTCTGATCTGTGTGGTGATGACAGATATAATCTCTCTCTTGTTGAGGATGAAGGATCTACCGTGACG CTAGCTGCATATTGAGCTCTAGAATCCAAGCTTGTGGGTTGATCGATCTATCTTTTCCCGGGCGTCATCAGCTAGAGACT GACTAGACCTTGGTCGTAGCAGCTGTTAGAACTA…	>scaffold-GOWD-2006297-Sphagnum_lescurii_# 5'3' Frame 2_excerpt MRRHASPKRRQCKIPRMPLLVHQVQKQNRREXRDTEQEQASILALLEAYNGPPQAPEDQTSSVKKGAAAQQPVLFTHRKWTKFSHDAVQYHHRQQQLDVAHPATNNYQKKKLLEETTTKKTTTTSLVMKLLGKIWKDMILMTLRVRGVDHKRSLYPPAAAAAAAATTTTATTHHQIRRRRMMRPTDLRRKLPESNNKNNKFPHTSNNDFDSDYRDPENHPPRSN
Sphagnum lescurii	Sple GOWD-2064845	1KP	scaffold-GOWD-2064845-Sphagnum_lescurii	>scaffold-GOWD-2064845-Sphagnum_lescurii TGCTGCTGCTGCTGCTGCTGTTGCAACCCATCAGCTTCAATTGAGACTTCGCCGACGACAACAACAGAGGTGGATTGCAA GGCGAAAGCTTATACCTGCAGGAGCTGATCAATCCAAATTTTATTCCGCACCAGCAGCTGCATTTCCTCATACTCATTCC AATGATTTCTTTGGCGACTATAAGGACCCACAAAACCATCCTCCAAGGAGCAATTAGAAGCATTAAGAAAATCTCTC	>scaffold-GOWD-2064845-Sphagnum_lescurii_# 5'3' Frame 2_excerpt AAAAAAVATHQLQLRLRRRQQQRWIARRKLIPAGADQSKFYSAPAAAFPHTHSNDFFGDYKDPQNHPPRSN
Sphagnum lescurii	Sple GOWD-2077875	1KP	scaffold-GOWD-2077875-Sphagnum_lescurii	>scaffold-GOWD-2077875-Sphagnum_lescurii GCCAGGAGCTAATCTAGAACTAGAAAGCATGATTAATCAATCAACGCTAGGAGCTAATCTAGAACTAGATTCGAACGCTG ATCGGGGATCGAACAGAGTTGTGAACAGCTGCAGCTAGCTGATCTTAATTGCCTTTGGGAGGATGTGTTTGAGGTTGGCT GTAATCCAAATGTGTATCATCGGCTGCAGCTGCACGCGGCCGCGATAGTGACGACGACTTCTTCGAGAAATCTTGCTGCA ACAGAATCCTTAATGCAGCTGCAGCAGTGCCGTTTGCACTACTATCTGCGGTGATGATGTGATCTCTACTGGTTGTGAAT TGATCATGAGATCTTGGACACTTTCTGTGCTGCT…	>scaffold-GOWD-2077875-Sphagnum_lescurii_# 3'5' Frame 1_excerpt LRTAFVITSFHSYWQHLMLHMNIRGSSLIIHNIITGESRRMRGTTTTKVQRRRRYKVEEQLQQHRKCPRSHDQFTTSRDHIITADSSANGTAAAALRILLQQDFSKKSSSLSRPRAAAADDTHLDYSQPQTHPPKGN
Sphagnum lescurii	Sple GOWD-2078690	1KP	scaffold-GOWD-2078690-Sphagnum_lescurii	>scaffold-GOWD-2078690-Sphagnum_lescurii CTGCGATGTATTGGATCTCAGCAGCTAGAGTGTTGCGGTGATGCAGATATTGTCGAGCTGTTTCACAAATATATTCAGTT ATAAGGTTGTAGTACATGGGAGTTCTCATCATCACGAATGCATTGACTGTTGTCTACATGCGTATACAGTAGCAGCAGCA GAGCATAGCCATTGATTTCGGACGCGTGCAGCTCCTAGCCTAGACACTTAATTTCCTCTGGGAGGATGTGTACGAGGATC GCTGTAGTCCAAATGTGTGTCGTCGTCAGAATATGATGCCGAGTCGTCATCATGGACTGATAGAATTCTTGTAGCCCTTG CTGCTGCTGCCATATTCCTGGTGCTAGTCATGAA…	>scaffold-GOWD-2078690-Sphagnum_lescurii_# 3'5' Frame 2_excerpt LQLPPSAPAVQLRTTATTLHSLYWQRLLQMKAAHENPALPRYSFMKTVRDLLIHVDGATTLRTTSLIKNRSSPQSQHRKTRKLFMTSTRNMAAAARATRILSVHDDDSASYSDDDTHLDYSDPRTHPPRGN
Sphagnum palustre	Sppa RCBT-2021437	1KP	scaffold-RCBT-2021437-Sphagnum_palustre	>scaffold-RCBT-2021437-Sphagnum_palustre ACAACTACTAGGTCCTAAACCCTAGCTAGAGCATACCCTAAAACCTAGAACTATCTAGGGCATACTGTAAACCCTAAACC CTAATCCAGAGAGCGTGATCATCTTCTCCGGCGGACGGGAGGAGCGTCGTTTTTGCCTCGTACAGTTGCTCCTCGTGATT TGCAGAAGAATCTGGGTACAAAAGCTGAGGATCACGTAATGCCAAGAATCANCTCCTCAGCAGCGCTATCATGGAGGAGC TGCTGGATCATTGTCTAATTGCTTCTAGGAGGATGGTTTTCTGGGTCTCTGTAATCGCTGTCGAAATCGTTGTTGGAAGT ATGAGGGAATTTGTTGTTTTTGTTGTTGGATTCT…	>scaffold-RCBT-2021437-Sphagnum_palustre_# 3'5' Frame 1_excerpt MVSVRKRIRSARGTRPIVTAFWCTTIVALVFVHLLICTSFTSASHPARLEERNDRFLILNKYAPVRITETPAVQDPENAAAAAASSPTTESKRDTEQEQASILALLEAYNGPPQAPEGQTSSVKKGAAAQQPVLFTHRKWTKFSHDAVQYHHRQQQLDLAHPATNNYQKNKLLEETTTTTTTTTTNLVMKLLSKIWKDMILMTLRVRGVDHKRSLYPPAAAAAAATTTATTHHQIRRRRMMRPTDLRRKLPESNNKNNKFPHTSNNDFDSDYRDPENHPPRSN
Sphagnum palustre	Sppa RCBT-2025055	1KP	scaffold-RCBT-2025055-Sphagnum_palustre	>scaffold-RCBT-2025055-Sphagnum_palustre TGGGAGTTTTACAATTTGGAATAAATTTTGTGTCGAGATCCATGTCAACACTAGCTAGCTAGCTTGCTTGCTTGCAGCCT GAGGTTTTAGTAGCCCAAATGAATTGCTACATTGTGACTTGTCAGCTGAATTTGGTCAGCTCAATAGATGCATCTGTTTT GCAAATGTTGATGATCTAGATAGAGTCGAAATTGCTGGTCACCCAGAACATATATATATATCACTCTAGCTCATGTCTAG TGCTATTATATATGAAGCGAGCAGCTGACATCCTGGGCTGTGCTGCGAGAGATCAACAAGTTGAAGATCATATAATCTTC AAAGCGTCCAACTATGCAAAAGCTGTAAGAATGG…	>scaffold-RCBT-2025055-Sphagnum_palustre_# 5'3' Frame 3_excerpt MKRAADILGCAARDQQVEDHIIFKASNYAKAVRMVLAARKTRIPITSCCCCLQYWGTTSAGAGPAAISATTAFWLCTTTGALVVLLNLLLISCSSFTSANRSFSTAPTSDSSFIGLEKHNYRFINLKELYGAAFIATHGRNIAAATTTVEDPDHIAIYLSKSRRKSPEVIDHVRQQAADSILAPLLQPDQQPDAAGQRPCPAAAAACNHHHNNNNDYNILLLQQRLEITKTATSNLLQLLMTKLTWWIKDMMQIQLHMVRDLHTIILNLYDPATAAADHNIAAAAHIERRPRRMMSSSSRVHMRTRTRKLTLPESSNSYESPKHAAAAANFPHSP…
Sphagnum palustre	Sppa RCBT-2026026	1KP	scaffold-RCBT-2026026-Sphagnum_palustre	>scaffold-RCBT-2026026-Sphagnum_palustre CTAGAGTTCATCACCGAGATCTGGACGAGAGCAATGTGGAACATTATGGTTAGAGATCATCATCATCATCATCATCCTAA GACTAGGCCGAGTTCATCTCAGCCAGCTGTGGTTGTAACTCCTCAAAGACAAGTAGTGAGGGTTAGGCGAAAACTACTAT CAATCAAAGGCACTGAAGATTCCAACTCCAGTACAAAATTCTCCCACTCTTCTTCTTCTTCTTCTTCTTCTTCTAGTCAT GATTTCTTTGATGACTATAGAGACCCTGAAACCCATCCACCTAAAAGTAATTAGAGAATTATCCAAGGCTTCAACTTCTG CCTCTTGTGCAATGTCTATAGATGATCATCACCA…	>scaffold-RCBT-2026026-Sphagnum_palustre_# 5'3' Frame 1_excerpt LEFITEIWTRAMWNIMVRDHHHHHHPKTRPSSSQPAVVVTPQRQVVRVRRKLLSIKGTEDSNSSTKFSHSSSSSSSSSSHDFFDDYRDPETHPPKSN
Sphagnum palustre	Sppa RCBT-2030149	1KP	scaffold-RCBT-2030149-Sphagnum_palustre	>scaffold-RCBT-2030149-Sphagnum_palustre ACGGAGCCTCTAATTCTGGGGGCAGCAGTCATCATCCATTCCTTGCTACCCATTTGATAAATTTGTGCCAAGTTTTGAAC ACTGGGAAAATTTTAGCCTCATGAATCGTGCAGGCTTTGCACACAAAGAGCGCAAGAATTTCAACTCTGCAGAACTCCTG CAAGTGAACCACAAAAAAGCCCACAAGCTAAGGTCAAGAAATTACACTTGATCAACTGATTCATGGGTGAATGCATAGGA ATGTGGATCCAAATGAGACAAAGAAAAACATCCTCATAAGTCCATCTCCTTTGTATTTTTTCAACTAGTCAGCTAACTAG CTAGCTGGTTGTATAGACGTTCTATACACTGATT…	>scaffold-RCBT-2030149-Sphagnum_palustre_# 3'5' Frame 3_excerpt MVLCLGKRIAPVGSSSLWCTAPSPACTAILYWCAMITVSLSIVLLQQLRCTSASYLPPGENHDSNIVIDVTKEYIQQAAALITTQKVAVQVHQDASNPTTKSEIDRKKDSTEKNSMKLAVQAQLLEAEDHESPVVIIDHDSQQQRSGGSGGRRLLHTNISVRKAAVIHDDQPSSNRHRTWRSGWRQYVNELLLLLQHHRSQQQQQQEVPHHLVAAAAGGNEKGMALQETVTAAAAASMHRVLQFLWEIRWWNQMQLLTVRSTDHEIRTLVMSPDAAAAAVATHQLQMRLRRRQERRWIARRKLIAAGVDQSKYYSAPAAAFPHTHSNDFFGDYKD…
Sphagnum palustre	Sppa RCBT-2173429	1KP	scaffold-RCBT-2173429-Sphagnum_palustre	>scaffold-RCBT-2173429-Sphagnum_palustre AGTCGATCCAGTCGACAGTCGCAGCCCAGAAAAACAAGGAAGTTGTTCATGACTAGCACCAGGAATATGGCAGCAGCAGC AAGGGCTACAAGAATTCCATCAGTCCATGATGACGACTCGGCATCATATTCTGACGACGACACACATTTGGACTACAGCG ATCCTCGTACACATCCTCCCAGAGGAAATTAAGTGTCTAGGCTAGGAGCTGCACGCGTCCGAAATCAATGGCTATGCTCT GCTGCTGCTACTGTATACGCATGTAGACAACAGTCAATGCATTCGTGATGATGAGAACTCCCATGTACTACAACCTTATA ACTGAATATATTTGTCAAACAGCTCGACAATATC…	>scaffold-RCBT-2173429-Sphagnum_palustre_# 5'3' Frame 1_excerpt SRSSRQSQPRKTRKLFMTSTRNMAAAARATRIPSVHDDDSASYSDDDTHLDYSDPRTHPPRGN
Sphagnum palustre	Sppa RCBT-2178380	1KP	scaffold-RCBT-2178380-Sphagnum_palustre	>scaffold-RCBT-2178380-Sphagnum_palustre CAGCAGCACAGAAAGAGTCCAAGAAATCATGATCAATTCTCAACCAGTAGAGATCACATCATCACCGCAGATAGTAGTGC AAACGGCGCTGCTACAGCTGCATTAAGGATTCTGTTGCAGCGGAATGACTCGAAGAAGTCGTCGTCACTATCGCGGCCGC GTGCAGCTGCAGCCGATGATACACATTTGGATTACAGCCAACCTCAAACACATCCTCCCAAAGGCAATTAAGATCAGCAA GCTGCAGCTGCTCACGACTCCCTTCGATCCCCGATCAGGGTTCGAATCTAGTTCTAGATTAGCTCCTAGCATTGATTGAT TAATCATACTTTCTAGTTCTAGATTAGCTCCTGG…	>scaffold-RCBT-2178380-Sphagnum_palustre_# 5'3' Frame 1_excerpt QQHRKSPRNHDQFSTSRDHIITADSSANGAATAALRILLQRNDSKKSSSLSRPRAAAADDTHLDYSQPQTHPPKGN
Sphagnum palustre	Sppa RCBT-2179713	1KP	scaffold-RCBT-2179713-Sphagnum_palustre	>scaffold-RCBT-2179713-Sphagnum_palustre CTTCAATAGGAGACGTAAACTGAGACCCAGAATTAACAGCTTTGATCTGTGAACCTTGAAAATTAGCAAGCTCGCGCAAA AATACTTTGGCTTAGACTAGTTTCCTTTGGGAGGGTGGGTTTGCGGATCACTGTAGTCCGACTCCATGTCGTCGACCGAT TCCATGTCGTCCATAGCTTCGGCTGTTGCAGGAGGAGCTGTAGTGGCATTTTTGGATCTCAGTTTACGTCTCCTATTGAA GCCGTTGCCGCGAGGATATGAACAACCTGGGAGTTCTTCGAAAGCAGAAGTCTTTCTTGTCCCTGTACAAATCCTGCTTC GCTTGATGAAGCTCCTAATAAGAGACTGAACAGA…	>scaffold-RCBT-2179713-Sphagnum_palustre_# 3'5' Frame 1_excerpt ERHWIRPLATESAGDESFILKLLSTHMCCQGNMQGTPAAANSVQSLIRSFIKRSRICTGTRKTSAFEELPGCSYPRGNGFNRRRKLRSKNATTAPPATAEAMDDMESVDDMESDYSDPQTHPPKGN
Sphagnum recurvum	Spre UHLI-2067811	1KP	scaffold-UHLI-2067811-Sphagnum_recurvatum	>scaffold-UHLI-2067811-Sphagnum_recurvatum GATTTGTACAGGGACAAGAAAGACTTCTGCTTTAGAAGAACTCCCAGGCTGTTCATATTCTCGCGGCAACGACTTCAATA GGAGACGTAAACTGAGATCCAAAAATGCCACTACAGCTCCTCCTGTAACAGCCGAAGCTATGGACGACATGGAATCGGTC GACGACATGGAGTCGGACTACAGTGATCCGCAAACCCACCCTCCCAAAGGAAACTAGTCTAAACCAAAGTATTT	>scaffold-UHLI-2067811-Sphagnum_recurvatum_# 5'3' Frame 2_excerpt ICTGTRKTSALEELPGCSYSRGNDFNRRRKLRSKNATTAPPVTAEAMDDMESVDDMESDYSDPQTHPPKGN
Sphagnum recurvum	Spre UHLI-2088028	1KP	scaffold-UHLI-2088028-Sphagnum_recurvatum	>scaffold-UHLI-2088028-Sphagnum_recurvatum CTAGGAGCTAATCTAGAACTACAAACCATGATAAATTAACTAATGCCAGGAGCTAATCTAGAACTAGAAAGCATGATTAA TCAATCAATCCTAGGAGCTAATCTAGAACTAGATTCGAACCCTGATCGGGGATCGAACAGAGTTGTGAGCAGCTGCAGCT TGTTGATCTTAATTGCCTTTGGGAGGATGTGTTTGAGGTTGGCTGTAATCCAAATGTGTATCATCGGCTGCAGCTGCACG CGGCCGCGATAGTGACGACGACTTCTTCGAGTATTCTTGCTGCAACAGAATCCTTAATGCAGCTGCAGCAGCGCCGTTTG CACTACTATCTGCGGTGATGATGTGATCTCTA…	>scaffold-UHLI-2088028-Sphagnum_recurvatum_# 3'5' Frame 1_excerpt LSPAAPVLQLRTAFVITSFYSYWQHLMLHMNIRGSSLIMHNIISGESRRMRGTTTTKVQHRRRYKVEEQLQEQRKSPRNHDQFTTSSRDHIITADSSANGAAAAALRILLQQEYSKKSSSLSRPRAAAADDTHLDYSQPQTHPPKGN
Sphagnum recurvum	Spre UHLI-2089780	1KP	scaffold-UHLI-2089780-Sphagnum_recurvatum	>scaffold-UHLI-2089780-Sphagnum_recurvatum TGGGGGCAGCATTCATCATCCATTCCTTGCCATTTGATGAATTTGTGCCAAGTTTTGAACACTGGGAATATTTTAGCCTC ATGAAATCACACTTCATCAACTCATTCATGGGTGAATGCATAGGAATGTGGATCCAAATGAGACAAAGAAAAACATCCTC ATAAGTCCATCTCCTTTGTATTTTTTCAACTAGTCAGCTAACTAGCTAGCTGGTTGTATAGAAGTTCTATACACTGATTC TAGGGACCTAAACTAATTCTTTCTTGTTATGTAAAAGTTTTTCTATGTACAAGCTGCCCTGGCTCAAGCCTTCATCAAGA GCCAGCTAATTTTGCAGCAGCTTGGGAGAGGA…	>scaffold-UHLI-2089780-Sphagnum_recurvatum_# 3'5' Frame 1_excerpt KGMTLQETITAAAAASMHRVLQFLWEVRWWNQMQLLTVRSTDHEIRTLVMSPDAAAAAVATHQLQMRLRRRQLRRWIARRKLIPAGADQSKYYSAPAAAFPHTHSNDFFGDYKDPQNHPPRSN
Sphagnum recurvum	Spre UHLI-2092094	1KP	scaffold-UHLI-2092094-Sphagnum_recurvatum	>scaffold-UHLI-2092094-Sphagnum_recurvatum GAGATCATCAGGTGGAGTCTAAGCAAAGTTGTGCAGCAGCAGAAGCAGCTATGCAAAAGTTGTAAGAATGGTTTCTGTGC GAAAGAGAATACGGAGCGTGCGGGGTACTCGACCAATTGCGACTGCATTCTGGTGCACAACCATTGTGGCTCTCGTCTTC GTCCACCTGCTCATCTGCACTTCCTTCACTTCCGCCAGCCATCCAGCTCGCTTAGAAGAAAGGAATGACAAATTCCTCAT TCTAAACAAGTATGCGCCGGCACGCATCACCGAAACGCCGGCAGTGCAAGATCCCGAGAATGCTGCTGCTGCTGCATCAA GTCCAACAATAGAATCGAAGAGAGACACGGAA…	>scaffold-UHLI-2092094-Sphagnum_recurvatum_# 5'3' Frame 2_excerpt MVSVRKRIRSVRGTRPIATAFWCTTIVALVFVHLLICTSFTSASHPARLEERNDKFLILNKYAPARITETPAVQDPENAAAAASSPTIESKRDTEQEQASILGLLEAYNGPPQAPEDETSNVKKGAAAQQPVLFTHRKWTKFSHDAVQYHHRQQQLDLAHPATNNYQKNKLLEETTTTTTNVVMKLLSKIWKDMIQMTLRVRGVDHKRSLYPPAATATTTTATTRHQIRRRRMMRPTDLRRKLPESSNKNNKFPHTSNNDFDSDYRDPENHPPRSN
Sphagnum recurvum	Spre UHLI-2092104	1KP	scaffold-UHLI-2092104-Sphagnum_recurvatum	>scaffold-UHLI-2092104-Sphagnum_recurvatum CTGCGAGAGATCAACAAGTTGAAGATCATATAATCTTCAAAGCGTGCAACTATGCAAAAGCTGTAACAATGGTACTCGCT GCGCGGAAGACTAGAATACCAATAACTAGCTGCTGCTGCTGCTTGAAGTACTGGGGTACCATTTCCGCCGGCGCAGGGCC AGCTGCAATATCTGCCACTACTGCATTCTGGCTATTCACCACCACTGGAGCTCTAGTCGTCTTGCTACATCTGCTCCTCA TCAGCTGCAGTTCCTTCACTTCCGCTAACCGCTGCTTCAGTACAGCTCCTCCCAGTGATTCTTCTTTTATAGGACTAGAA AAGCATAACAGATTGATCAATCTCAAGGAGTT…	>scaffold-UHLI-2092104-Sphagnum_recurvatum_# 5'3' Frame 3_excerpt ARDQQVEDHIIFKACNYAKAVTMVLAARKTRIPITSCCCCLKYWGTISAGAGPAAISATTAFWLFTTTGALVVLLHLLLISCSSFTSANRCFSTAPPSDSSFIGLEKHNRLINLKELYGAAFITTHGRNVAAATTIVEDPDHIAIYLSKSRRKSPEVIDHVRQQAADSILAPLLQPDQRPDAAGQRPCPAAAVACNHHHNNNNYNILLLQQRLEITKTATSNLLQLLMIKLTWWTKDMMQIQLHMVRDLHKIILNLYDPTTAAVAADHNIAAPAHIQRRPRRMMSSSSRVHIRTRRRKLMLPESSNSYESPKHAAAAANFPHSPSSNDFFGDY…
Sphagnum recurvum	Spre UHLI-2093138	1KP	scaffold-UHLI-2093138-Sphagnum_recurvatum	>scaffold-UHLI-2093138-Sphagnum_recurvatum AGCCTGCCATGTATTGGATCTCAGCAGCTAGAGTGTTGCGGTACTGCAGATATTGTCGAGCTGTTTGACAAATATATTCA GTTATAAGGTTGTAGTACATGGGAGTTCTCATCATCACGAATGCATTGACTGTTGTCTACATGCGTATACAGTAGCAGCA GCAGAACATAGCCATTGATTTCGGACGCGTGCAGCTCCTAGCCTAGACACTTAGTTTCCTCTGGGAGGATGTGTACGAGG ATCGCTGTAGTCCAAATGTGTGTCGTCATCAGAATATGATGCCGAGTCGTCAGCATGGACTGATGGAATTCTTGTAGCCC TTGCTGCTGCTGCCATATTCCTGGTGCTAGTC…	>scaffold-UHLI-2093138-Sphagnum_recurvatum_# 3'5' Frame 1_excerpt MQAQKYSMHRKLISCLQLRPSAAAVQLRTTATTLHSLYWQRLLQMKGAQENPALPRYSFMKTVRDLLMHVDDATTLRTTSLIKSRSSPQSQHRKTRKLFMTSTRNMAAAARATRIPSVHADDSASYSDDDTHLDYSDPRTHPPRGN
Takakia lepidozioides	Tale SKQD-2063992	1KP	scaffold-SKQD-2063992-Takakia_lepidozioides	>scaffold-SKQD-2063992-Takakia_lepidozioides ATGTTAGTAATCCAAGCTCATACCGATAAAGCCCTTATTACTGCATGTGTACACTTCGCTCTTCTTTGGCTCTGGAAACT ACCTCAAATGTTTGGCATGACAATCAAGGTTCGGCCGATCGATAGGCACCCATGATTTTGTGCATAAGCACTATTCATTT TCCAGCAAAGTAGCTGCAGTCCCAATAGTCCATCTTGTGCGCAATCCAACCACCGTGTGACACATGCGAGATAATACACC AGGTCCGGCATGAACCAAACAGATGCTTCCGGACTCTAATTACCTCTTGGAGGGTGTGTTTCCGGGTCTCTGTAGTCAAT CATGTCGTCTTCAAAATCCTGAGCCTGAGT…	>scaffold-SKQD-2063992-Takakia_lepidozioides_# 3'5' Frame 3_excerpt DTQAQDFEDDMIDYRDPETHPPRGN
Takakia lepidozioides	Tale SKQD-2078083	1KP	scaffold-SKQD-2078083-Takakia_lepidozioides	>scaffold-SKQD-2078083-Takakia_lepidozioides AAAGAAAGTTCCTTTGATAAATGTTCAACAGGAATGCAGAAATCTTGTTCCTGGGAGCATGCACTATGTAGAAGATCATT GAGCACCGAGCTTTCACTCACTGAGTCAGTGATGGAGAAAATCGCTTACAGCTAGTACGAAACGTCCAAGCTATGTTGAA TGCACTGCCATCACCTGTAAAGGATGGCTTGTATACAATAGCAAATGAAGAAACTCGTTCTTTTCTTTGCATAAGATGGC CAGGAACCTTCTTCTTCAGAATTTCTCATGTTTAAACTACGTATTGACTGTTCCACGCTCACGATCTAGTCAAGACTCGT GAACTGCTAATTCTTTTATGACAACTGCAC…	>scaffold-SKQD-2078083-Takakia_lepidozioides_# 3'5' Frame 1_excerpt MVTTRRKIASKPVRPATVFWCSTIALMVVFSSSTSASRQHLSGVHHLPIHIESKAASTEDVMTLPRLDGVSFNTKMLRGKSTPSRTQQLHTKAPADDILKTHSYKDRKRLQQGPRVPRNALHPHWYKVLETHSTSPLQSLIEVLKVTMIASSRTSSDNRRRARRKLPENNSTLDSIDSIDDINIDYRDPQTHPPKGN

## Sheet: 3. Lycophytes
Species	Sequence name in Supplementary Figure 3	Data source	Database entry name	Reference	Nucleotide sequence	Amino acid sequence
Huperzia myrsinites	Humy CBAE-2014052	1KP	scaffold-CBAE-2014052-Huperzia_myrisinites		>scaffold-CBAE-2014052-Huperzia_myrisinites GCCCAAGATCCATGATGAAACTCAAAACATATATAGCTCCCTTTGCTGAGAATATCATCTCTGACAGTAATTTGAAATAC TGCAGCTAGTCGAATGATCAGATACTCATGGGACCACTTCCAGATAGATTTTCAAATACTTGTTTGCAGAATTCCCTGGA AAATTCAGCACATATGTACGTATACTATATCAAGAGTATAGGAAGACCAGTAAGTGATGAAATCTCATAGCTTTCAAGTT ACTGATAGCTATGGGTGCAGTTACATACATAAATCATATAAGTTTTTGTATAATCCCGCCTTCTAAAGACCAGCTCAACT TTTCTTTCTGATATATATTATGACTGTACTA…	>scaffold-CBAE-2014052-Huperzia_myrisinites_# 3'5' Frame 2_excerpt MFSLATARAFILLSLVAAFSLTGTMYSLRCKWETHQTQGSPSHFSRSGIQKSVPAAKHHPSTVLRSRKLLVSVKSNPKIKLPVVGSIVSPIMERSLAFIHPGAAQQARKKAAHHPKTSPITTSQHPGSVTAIPTNPSPHNLKIATGTNSSLKRERRMKKEHSLKSLYELDHAFHVDYSRPGAHPPHNH
Huperzia myrsinites	Humy CBAE-2058299	1KP	scaffold-CBAE-2058299-Huperzia_myrisinites		>scaffold-CBAE-2058299-Huperzia_myrisinites GATTATTGATGCAAAATTGTTCACTTGCTCTAAACCCACCTTGAGCACCATCTACGGTACTTCATTTCTTGCATGTCTAA AATTGAGTCTAATGTCCATGAGGTGGAGGATGATTGGCTGGAGGAACATAATCAGTTTCATCGATAAGCTCCCTGACTCT TTGGCCATCAGATATCTTTGCTTCATGAGCTATTGCTGACAGTTCCCCTTCATTCTTTGATCCCACCTTCATGCCATCAC CAAAAATGTTGTGGATTTTCTCCTTCATCTTCTCATATGATAATTCCATACTCTCCACACCACGCATTTGGTGAGCATCA GAGCCGTATGATCCTGGCTTAAATATTGCTC…	>scaffold-CBAE-2058299-Huperzia_myrisinites_# 3'5' Frame 1_excerpt MGSEIKLNLAIFVMAIWVFALTMGFQKTVVASRMSGAIFKPGSYGSDAHQMRGVESMELSYEKMKEKIHNIFGDGMKVGSKNEGELSAIAHEAKISDGQRVRELIDETDYVPPANHPPPHGH
Huperzia myrsinites	Humy CBAE-2061180	1KP	scaffold-CBAE-2061180-Huperzia_myrisinites		>scaffold-CBAE-2061180-Huperzia_myrisinites GGCTTCTTTAAATTGCTCCATGTCCTTGCCTTGTAGTGAGAGCGACCCACTGGTAATGAAATCTTTTGTAAATTTCATAG ATTTTCAGCTATTTAATCATCATTTGGTTGGTACGCGGCCTATTGCTGTCAGGAAACACGAAAGTTGACACTACCTCAAA AGATAACACGAAAACAATCCAGTCCATAATTTATGGTGATCTACACTCATGGGCTAGCCTTGTGCCAACATATATAGAAG CAGTATAACCGGAAATGTATTTGGACGCCCTCAGAGTAGTAAAGTATGGATGCTATTGTTATAAATAAGCCGACTGATCA AATGTATAACGAAGCTTGGAATCTGGATCTC…	>scaffold-CBAE-2061180-Huperzia_myrisinites_# 3'5' Frame 3_excerpt MFSLTPATTFIIRSLVAAFVLIMTGALYSLKSKCADIELLDQGKHCLLCPRSTIPESSQASNLDQFTVLFSRKILISKQSSVSGKPVAVSTSLSSSEESWMAFIRPEAAPRQAHKQAYNQRRSARNIAQHSITTARNGSVIQSEKSATKTPTRINGERNITEDTSKSLNEDHAFHFDYYRPRTHPPHNH
Huperzia squarrosa	Husq GAON-2001850	1KP	scaffold-GAON-2001850-Huperzia_squarrosa		>scaffold-GAON-2001850-Huperzia_squarrosa CTGATCCTCATGGCTCTTGCGCCTACAAGGACAGTACTACTCCTACGCTCGGTCATGTGGCCTCTGAGCCATGACTAGCC ATAGAAGCAGTGCCTCGTTTTCTAGTCAATTCTAGCCTTGAATCTGCTNCTTGAATCTGCTTGTGATGTTGAAATTCAAT GCCAGTATTTCATGTGAAAGGGATCAAGCTGGGAAACATCCTCTCAGTGTGAATAAAGCAAGACTGCAGCTTCATTCTGC ATTCAGCTGAAGCACAAATATGTGGAATCATATCGAACAGTAAATCCACAGTTGTAGATCAGTGATCCGCGTCTGGACTG TACGTGGGATTTTGGCGACAGGTGCACAGAATT…	>scaffold-GAON-2001850-Huperzia_squarrosa_# 5'3' Frame 3_excerpt MFSLATARAFILLSLVAAFSLTGTMYSLRSKWETHQTKGSPSSHFSRSGIQINVPAAKHRPSTALHSRKLLFSMKSIPKIKLPVAGSILSPMMGRSKAFIHPGAAQQAHKKAAHHPKTSPITTSPHPGSVTAKLANPSPHNLKVSTGTSSWLKRERRMKKEYSLKSLYELDHAFHVDYSRPGAHPPHNH
Huperzia squarrosa	Husq GAON-2013599	1KP	scaffold-GAON-2013599-Huperzia_squarrosa		>scaffold-GAON-2013599-Huperzia_squarrosa ATGTCCCATACTTGATCTTTCACGGATTGTATGCGTTCTCCCTCCAACTATCAATGATCCAGTTACAACGTCCAGCTTCG CACGCCATATTGTGCACCAGTGCAGTTCAGCTCCTACAGAAAGAAGATGTCAACGATCAACCGCGTCCCAAATTTGGGAC GTACTATATTAGACCTTATTCTTGATAGACAAAACTCTTTATTGTAATTCGGATATTCAAACTCCATAAGCAAAGCAGGC AACTCTAGATCTTCGTGATCCAATAATCAATGATGCCCTTCTATTCAATTATTAGTTGTCCATCGTCTGAAAATAGATGA GGAGAGCTAATTGCCGTTGAAGTACGACAGAGG…	>scaffold-GAON-2013599-Huperzia_squarrosa_# 3'5' Frame 3_excerpt MTGALYSLKSKCAEFELLDQGRQCLLCPRSTIPESSQASNLDQFTVLYSRKILISKQSSVPGKPVAESTSLSSSEESWMAFIRPEAAPRQAHTQAYHQRRSARNIAQHSFTTARNDSVIQSEKSATRTPTRINGERNITEDTSKSLNEDHAFHFDYYRPRTHPPHNH
Huperzia squarrosa		1KP	scaffold-GAON-2027751-Huperzia_squarrosa		>scaffold-GAON-2027751-Huperzia_squarrosa GATCAAACGACCACAGCATGCTTCCTTTGCAGAAATCAGCGAAGATGCCGGGTTTCATGTTGATTACAACTCCCCTTCGA CTCACCCCCCTCACAATCATTAATCCTCATC	>scaffold-GAON-2027751-Huperzia_squarrosa_# 5'3' Frame 2_excerpt IKRPQHASFAEISEDAGFHVDYNSPSTHPPHNH
Huperzia selago B	Huse B GTUO-2097870	1KP	scaffold-GTUO-2097870-Huperzia_selago		>scaffold-GTUO-2097870-Huperzia_selago AAAACAAAGCAGGCAGCTCTAGATCTTCGTGATCCAATGATCAATGATGTGCTTTTATTCAATTAATAGTTGTGCATCGT CTGAAAATAGATGAGGAGAGCTAATTGCAGTTCAAGTACGACAAACGTAACTTCCTACAATTGCCAGATCAATGGTTGTG AGGAGGGTGCGTTCTTGGGCGATAATAGTCAAAGTGAAAAGCGTGATCTTCGTTCAGGATTTTCGAAGTATCCTTCGTGA TGTTTCTCTCCCCGTTAATCCAGGTAGTAGTTTCATTTGCTGATTTGTCACTTTGAATTACTGAATGATTTCCAGCTGCA TTGATTGTATGTTGAAAGGATGCAGTTGCAATACGT…	>scaffold-GTUO-2097870-Huperzia_selago_# 3'5' Frame 1_excerpt QKRSARIATASFQHTINAAGNHSVIQSDKSANETTTWINGERNITKDTSKILNEDHAFHFDYYRPRTHPPHNH
Phylloglossum drummondii	Phdr ZZEI-2025457	1KP	scaffold-ZZEI-2025457-Phylloglossum_drummondii		>scaffold-ZZEI-2025457-Phylloglossum_drummondii CTACAAAATATATACTTTTCCTTCATCAAGATCAGTCATGCCCAGAGTAATCACAGGCAGAAGATTGATCCTGATTCTTC CTCTGGTTGCTGCATTTACTCTGTCTGGAGCTCTGTTCTCTTTTGAAAGCTTCTCTTTTGAAAGCAAGAACTCATGGCAA ACACAATATGACAGCAGTCCTTGCCCTCATTGTTCCACAAATAGTGGAGTACAGAGAAACTATGATCATCATCCCCCAGC TGCAGAAAAGCATCAGTCCCAATCGACCGTCGCTCACTCAAGAAAGATACTGATATCAGTTCAAAGAAGCATAGAGGAGC AGCAGCCGTCAATTGGTCAGGTGAGGA…	>scaffold-ZZEI-2025457-Phylloglossum_drummondii_# 5'3' Frame 2_excerpt YKIYTFPSSRSVMPRVITGRRLILILPLVAAFTLSGALFSFESFSFESKNSWQTQYDSSPCPHCSTNSGVQRNYDHHPPAAEKHQSQSTVAHSRKILISVQRSIEEQQPSIGQVRILSPKAGGGHGSMPPSFIPPHRLHGSKRSRGTATKSSHPADHPLTPATPSDVLHSHLKRTRSTANWINKQVTPMKKDHHHHHHHHHHPHPHPHHHHHHHQSFTNNLFDSQAFHVDYTRPGGHPPHNH
Lycopodium annotinum	Lyan ENQF-2079100	1KP	scaffold-ENQF-2079100-Lycopodium_annotinum		>scaffold-ENQF-2079100-Lycopodium_annotinum CAGGCATATACTTGGAAGCTAATCCTCCATTCATAACAGCTGCAAGATCTGAGAGTTGTTATTTATGAGCAAAGCTTTGT TGATTTCTGGTCAACGTGGCCGTACTATGTAGCATCCTGCTTCTGAAACAGGCATCCAATTAGGGTGGATAACTCAAAGG AAAGGAAGTTAATGGCTGTGGGGAGGGTGTGTTTGAGGGCCGACATAGTCTACGTGAAGCGTGGGATCGCTGCTTCCAAT CACTGTAGTATGATAATTACCTTCAACTGTTTTTTTCATATCAGAGTTCATAGCAGAGTGTAGCTTTTCTGCTTTCATGG TAGTGGACAAATGAAAAACAGACCGAGTTGA…	>scaffold-ENQF-2079100-Lycopodium_annotinum_# 3'5' Frame 1_excerpt LTQFDRKIAASLPRKIASEHWLNSRDLIGPKGFIWEVAKRRAVHQAGARHEIKQIWVPIIHFSETASSQRSTRSVFHLSTTMKAEKLHSAMNSDMKKTVEGNYHTTVIGSSDPTLHVDYVGPQTHPPHSH
Lycopodium deuterodensum	Lyde PQTO-2004274	1KP	scaffold-PQTO-2004274-Lycopodium_deuterodensum		>scaffold-PQTO-2004274-Lycopodium_deuterodensum CCCATGAAAGGTTAATTTAAAGATAGAATCTATAGAATATATGAATCAAACCACCTAAAATATATAAACCTCAAGAATTA GCAAGATTCCTTGGTGGACAATCCAAGATATACATATGGTAAATCCTCACATGTCATAAATCCCTTGAGAAAAAAAACAT GCCAAGGAAGTCCTCTCTACCAAGCTTGTGAGCAGCTCATGGGCCAGTAATTCTGAGCACTTTATCTCGATATTTCTAGA AAGGAGCAAGCATTATGCCAATTCTAGAGGCTTGGCTAAGATGGAGCTGAACTGCAACTGGAATCATTCTCAAAATGGAG CTCTATTTCCTGTCTCTTCTACACTCG…	>scaffold-PQTO-2004274-Lycopodium_deuterodensum_# 3'5' Frame 3_excerpt MVRETGARILVLLVLLTASALIGVCLLFRQKNFIQLTQGVSDRSSDDRTMKLHGDHLAQFEMNNADYAPRKISYQHRQTSPGNSSRLSRLLWEVVTKRRAVHQAATRRQGNEQIIWSARLLLSEATESLTGVIHLSTPIKAEKLPSTNKHEQKTSFRGYHRSPDTGNSDPVFHVDYAGPGPHPPHSH
Lycopodium deuterodensum	Lyde PQTO-2059227	1KP	scaffold-PQTO-2059227-Lycopodium_deuterodensum		>scaffold-PQTO-2059227-Lycopodium_deuterodensum ATCAACTTCAAAAGTGTCATCATCAAGTCATTGTGTTGAGAATGGTCATGACGAACAAAAGGCAAGAGTCCTTGTATATG ACATAGATTACTCCGGCGTCTCCACTCACCCTCCACCTCGACCACATTAGGTTCAATGGCATGCCAACAAGCATTGAACA TTTCACTTGCCACTAGTCATGTCTCACGATAAGTCCCTTTGATCATTCAAAATTTTAATAACATCGCTCTTTTGAAGTAT TTGACAAGTAGACCAATTATAAATCTCTATACTCTT	>scaffold-PQTO-2059227-Lycopodium_deuterodensum_# 5'3' Frame 2_excerpt STSKVSSSSHCVENGHDEQKARVLVYDIDYSGVSTHPPPRPH
Lycopodium deuterodensum	Lyde PQTO-2065209	1KP	scaffold-PQTO-2065209-Lycopodium_deuterodensum		>scaffold-PQTO-2065209-Lycopodium_deuterodensum AAAGACAAAGTTGGAGGTGATTATCAGAATACAGTGATTGGAAATAGCGATCCCTTGCTCCACGTAGACTATGCCGGCCC TGAAACGCACCCTCCCCAAAGCCATTAGCTTCCTTTTCTATGAATCATCTCTTGAATGCTTAAATCAGAAGCAGGGAAGC TACAGCCTTGTCGATCAAAAGTCAACAAAAATCCTCTCATAAATAACAACTCACAGGTCTTGCAGCTGTTATGAATTGAG GATCAGCTTTCTATACGCCTGCTCAGAAAGTATTCCTCAATAGCGTGCATGAGCTTCTAATCCGAGAAAGGCATGACTTA TCGAGCTGGGGTTGACACTAGTAGGAT…	>scaffold-PQTO-2065209-Lycopodium_deuterodensum_# 5'3' Frame 1_excerpt KDKVGGDYQNTVIGNSDPLLHVDYAGPETHPPQSH
Lycopodium deuterodensum	Lyde PQTO-2069306	1KP	scaffold-PQTO-2069306-Lycopodium_deuterodensum		>scaffold-PQTO-2069306-Lycopodium_deuterodensum AAGGGCCACTTCTACTGGATGTTCAAGATATGGACGACCACAAGATGCCTACAGACCAATCGCGTTCTGACTTCTATCGT AGAAGAGAATATATTCTCTCTGCACAAATAGTAGAAGATTCGATATCGCGATGGAATATTGCCGAAACAGGAGCCATTAG CAGGAGAAATTTAAAAGCGATTCGATTGCACAAACAGCTACGCCAAGGATCCAAATTTCAAGCTCAGTCCGTTAGATCTT CATATCAAAATAAGGACCATCAATTTTCCAAAGGTGCAAGTCCTCCCGATCAATTTCGACAACCGTATACCATTCCTGCT CCACCCACAGCGCGACAGAAACGAGAA…	>scaffold-PQTO-2069306-Lycopodium_deuterodensum_# 5'3' Frame 3_excerpt GPLLLDVQDMDDHKMPTDQSRSDFYRRREYILSAQIVEDSISRWNIAETGAISRRNLKAIRLHKQLRQGSKFQAQSVRSSYQNKDHQFSKGASPPDQFRQPYTIPAPPTARQKRENQKSAERSEESLFHVDYAPSGTRPPHSH
Lycopodium deuterodensum	Lyde PQTO-2070972	1KP	scaffold-PQTO-2070972-Lycopodium_deuterodensum		>scaffold-PQTO-2070972-Lycopodium_deuterodensum ATTTTTTATTCAGAGGAATGGATGCGATATAGTGGACTTCATGCGAGTGTTTGTGCATGACCCACATTTATTTCTACTGC AACAGATAACTAACCAGAATCATTCCTCTCGAAGAAGTGAGAAGGCTTCTGGTAATCAGTCGCATGAGACGACATGCACA GATGACAAAGTGCATATACTGTACAAAGTTGTAGCGTTAATTTATATTCGAGAGGAATGGATGCGAGATAATGAGTTCAC GCGAGTGTTTGACCCACATTTATTTCTACTGTGGCACAGAATTCTTTGCTCGTCAATGTCCTTCAGGGGGTGGGTGAGTG GATGGACCGGAGTAATCAATCTCATCT…	>scaffold-PQTO-2070972-Lycopodium_deuterodensum_# 3'5' Frame 2_excerpt EGMELASENEVEQSWIRRQVITKHKMLLSSAAGDVAAISDKLIVRGLVDEIDYSGPSTHPPPEGH
Lycopodium deuterodensum	Lyde PQTO-2076851	1KP	scaffold-PQTO-2076851-Lycopodium_deuterodensum		>scaffold-PQTO-2076851-Lycopodium_deuterodensum GACCACCGCTGTGAATGCTGAGCCCCAACTCCAACTCTCTTCATGGTTGGCACAGGAAGCTGACCCAAATTCTGATAATC AAGCTGGTGCGTATTTGAATCAGACGACAAGATTGAAATAAAAACTTCCAGGTAGATATAAAACAAGATCCAGCTTGAGC AGTCCTTTAATAAGTACGGACTCTTAATGAGGCTGAGCAGAGCAATATAATCATATAGCCTATAAAATATTTGTGGTGCT GCTGCAGATATTAACTGTACATAATCAAACAATCTCCACATACTTTTTATGATAGAGCGTATAGTTGAATCATACGCCTT TGCCCTATTCTATTATCCAAATTTCAC…	>scaffold-PQTO-2076851-Lycopodium_deuterodensum_# 3'5' Frame 1_excerpt EMESEENFPLPGVDHDTLHFSRKILISTENSPKSTIAISSRDGSQTFIRRLPARRLPARQPKLWRSSGNWLSHRTNTKTLNEVQTTVQTHKSQEGIIWIDGERKIVKDTPKDFSQDKDFHVDYSSPRTHPPHNH
Lycopodiella appressa	Lyap ULKT-2004384	1KP	scaffold-ULKT-2004384-Lycopodiella_apressa		>scaffold-ULKT-2004384-Lycopodiella_apressa TTGTTGCCTCTGAAGGACAAACCTCATGCAATCATACACATTTCTGACGTAGAATCATCCCGAGCTCTCAAGATATTATG CTTACAATGATTGCGCTATCTGTTTAATTACCAACTGAGCTAGCTCCTGTAATGAGGAAGCACCTCAGACTTTATCTAAA TACTTTTTAGCAAAGAATGAGCGAGTCAGAGGGACGTGATGTTCTTCAATCACAAACGCGAAAAAGAAGTCAATCTGGAA GTAATGAAGAATCGAAAAAGCTGTCAGTTTTAAAGTCAAGAAATATGAGTATCATTCAGGTAGCTCGTGGTGTATGAGAC ATCCAAGGCTCGTGTTCGACAGGCCCAATCT…	>scaffold-ULKT-2004384-Lycopodiella_apressa_# 3'5' Frame 3_excerpt MELASCMRLQSSWVIRLLAISLVVVFMMNTLIHGISDYGIRKGGNLLLAVKAQGAVDCTSKDFRLGLNWRKVRXXXERERERERVHNFVISSKLQILSVQFTAPESKSPPSLASEPRSRSRSSERENLAVPVRTSKEAQAHTTQSVETSDRNRSWKEPNLEDPFLKPNRPIRVLPINASSNRSVTRRSEEMNEESLFHVDYNPSGTHPPHNH
Lycopodiella appressa	Lyap ULKT-2014570	1KP	scaffold-ULKT-2014570-Lycopodiella_apressa		>scaffold-ULKT-2014570-Lycopodiella_apressa ATAGACTACTCCGGCCCACAGATACGCACTCTCAAGAACCAGTTTAATTCTGAGACACCTACAACTGCAGCTAGCTTCTC CGCGTCTCCTCCGCAAACAGAGATCATCCCATTCCCGACTAACATCAAAGTCGATCACTCCGACGTCGAGATTAAAGCAA ACGGTGATGATGAGTCGGCTATACCAACTGAAAGCAAAGATGCTGCTGCAATTCATATAGACTACTCCGGCCCACAGATA CACCCTCCCAAAGCCCATTAGCAGCTTCCTTACGCTCCCTCGACTCAGAGCATCCTGGCTTCCTAATTAATTTTTGCTGA ATAATTTCATCCAAGCTGATATATGTGTCAG…	>scaffold-ULKT-2014570-Lycopodiella_apressa_# 5'3' Frame 1_excerpt IDYSGPQIRTLKNQFNSETPTTAASFSASPPQTEIIPFPTNIKVDHSDVEIKANGDDESAIPTESKDAAAIHIDYSGPQIHPPKAH
Lycopodiella appressa	Lyap ULKT-2016382	1KP	scaffold-ULKT-2016382-Lycopodiella_apressa		>scaffold-ULKT-2016382-Lycopodiella_apressa GTTAAAGCAAAAGGAGTAGTGGACGATACTAAGCATATGAAAGTTATTTCTAGGTCTTACTCAAGAAAGATTCTCTCACT ACGCTTAGCAGCAGAATATTCAAGATCGACGTCATCCGATCTTGCTTCTGAACCTAAAGTCGGAGGCAGGAGAAATGAAA GAGAAATCCTAGCTGCCGTACGTGACGAACAAATAGCTCCAGGAGCTCTGCAAGATAAGCACACAGAATCATCTGCAACT GCAGATCGCAGCAAAACCTCGAAAGCAGCTACTCTGGAGGATCCTCTAATTAAATCAAATAGCACTCATGGCCATGTGGC ACCAAATGCGTCAAACAACGAGATAGCGTCC…	>scaffold-ULKT-2016382-Lycopodiella_apressa_# 5'3' Frame 1_excerpt VKAKGVVDDTKHMKVISRSYSRKILSLRLAAEYSRSTSSDLASEPKVGGRRNEREILAAVRDEQIAPGALQDKHTESSATADRSKTSKAATLEDPLIKSNSTHGHVAPNASNNEIASQSWSHDEISEESLVHVDYTPSGTHPPHNH
Lycopodiella appressa	Lyap ULKT-2086079	1KP	scaffold-ULKT-2086079-Lycopodiella_apressa		>scaffold-ULKT-2086079-Lycopodiella_apressa TTTCTGAAACAAGCGATATAATTGAACAGCCTAATCTGATGAGATATGCATTGTGTGTATATATCCAGTATTGTATACTG TACCTAAGAAAATCTCCGCATAGTTTTCGAATTGTACATTGATGTGTAATTATATAGCTCTAGAGCTCTTCCCAAAGATG GATCGAACTCTACTCAATTTACATAATTAATAGCTGCCGGCTGCCCCAGCGATTGAGTCATCCTCTTATGTTCTGATCTG CTCCATTGATGCATATACAAGTGAGCGAGTTTGATAGGTAAGCACCTTATTAAAGTGGCACACGAGTTTACGAGACAAAG TCCTTAACCATCCATGTCGCTTCAATGGTTA…	>scaffold-ULKT-2086079-Lycopodiella_apressa_# 3'5' Frame 3_excerpt ATKLISKMSRAMKFIAHERRLSSIDRKENVFPPKKSKQWKHSGIHSNIDLLHEAIEISKDFRTPHPHKTQKSHQESVWNRNRDRRIAKEVDAHIDYSGPGSHPPHNH
Lycopodiella appressa	Lyap ULKT-2086384	1KP	scaffold-ULKT-2086384-Lycopodiella_apressa		>scaffold-ULKT-2086384-Lycopodiella_apressa TTAACCACGTCGTCCACAAGGTTACAGCAGATGCTGTTTACTGGTACTTGTCACTTCAGTGGTTATGCGGAGGGTGAGTC CCGGGACGTGAGTAGTCAATATGAATCAACTCCTGCACTTCAGCTGTACTAGACACTTTTAGGGTATTTCTCGCGATCCT TCTCCTGTTGATCAAAAAGTTCTCTTGATGCAGCATGTGAGTTTGACTAGGAGGAGTTTCAAAGTCCTTTGAATTCCCTG CTGCAGCTTTCACTGGATCAATATTCATGTGGATGCGGCCCGAGCGTTTCCATCGATTAAGTTTTGGAGGAGCTGGGAGG AAATTCTCTTTTTGATCTGTGTCTGAAAGCC…	>scaffold-ULKT-2086384-Lycopodiella_apressa_# 3'5' Frame 3_excerpt MFSLAIARLVILLILFAAIAFVGVLVDPVRSCYKCKTSGQKKGELHGSIWARREAEKQILLAAFYHDIHQPLAKVRVSKESQANQFFAVRRLSDTDQKENFLPAPPKLNRWKRSGRIHMNIDPVKAAAGNSKDFETPPSQTHMLHQENFLINRRRIARNTLKVSSTAEVQELIHIDYSRPGTHPPHNH
Pseudolycopodiella caroliniana	Psca UPMJ-2064824	1KP	scaffold-UPMJ-2064824-Pseudolycopodiella_caroliniana		>scaffold-UPMJ-2064824-Pseudolycopodiella_caroliniana GAAAGCTCGAGTCATGAAGGTCTTCACTTTTCGACTAAGTTTAGAGGTCAAAAGCTAACCCCAGAACGCACAGGTGTTGA CAAACACTCAAAATTCAAAGCATATAGTCACAGCCAAGGGAGTGAAAACGGTGTACCGGTTTTTCATACAGACTACCAAG GCCCTGGGACACACCCTCCTCACAGCCATTAGCCCATTTTCTCAACTGAATTTAACACCCTCCTCACAGCCATTAGCCC	>scaffold-UPMJ-2064824-Pseudolycopodiella_caroliniana_# 5'3' Frame 1_excerpt ESSSHEGLHFSTKFRGQKLTPERTGVDKHSKFKAYSHSQGSENGVPVFHTDYQGPGTHPPHSH
Selaginella apoda	Seap LGDQ-2004949	1KP	scaffold-LGDQ-2004949-Selaginella_apoda		>scaffold-LGDQ-2004949-Selaginella_apoda TTCAGAATTTACAATGTTTTTTTTTCTTCTTTTATTCTTTCGTTTGTTTTTCTTCTCGTTTTTTTCCTTCCCGCCGTGAA AGAGGATTGATCGATCTGCTTGCTGCTCGAATCGAGCAGCAGCAGCAGCATCTAACTACTAATGGTTTTGTGTGATGTTT CTTTTCTCCGCTGGCAGTGTCCTGCATTGAAGAAGTATCTCCCGGAAGAAGTGGCTGAGGATGGAGTCAGTGACTGTGCG GCGGATGCCTCTTCGGACCGGCATAGTCGACATGAAAGGTGTAGTCCTCGCTCTCGCTCGGCTTCTGGTGGTGGTGACGG CTTTGGTGCAGCGTGTAGCTCTTGAACTCGGATC…	>scaffold-LGDQ-2004949-Selaginella_apoda_# 3'5' Frame 3_excerpt AAAAAMPAARTPQRVRSSGSFSRQNWNSSPGSGSEFKSYTLHQSRHHHQKPSESEDYTFHVDYAGPKRHPPHSH
Selaginella apoda	Seap LGDQ-2041164	1KP	scaffold-LGDQ-2041164-Selaginella_apoda		>scaffold-LGDQ-2041164-Selaginella_apoda GTACCGACTATGACTCTGAATATGGTTTCTTTTATGCATGAACATGGTTTGTTCGTTTGTTTTCTTTCTGTACAGGCGGA AGATCTTGTAATGTGATTCTGGAACTGCAAATGAATCTTGGTTGGGAGGATATCATGGAATCCTGTGGCTGTGAGGGGGA TGAATTGCGGCCGGTGTGTAGTCGATGTGGAAGAGGTCCTCTTGCTTGGAAGCTTTGATGTTGTTGATCATGACGGAGCT CGACGATGACGAAGAGAAAACCACATCGTTCTTTGCAGCGACAGCGGCAGCAGCAGCAGCTTCCCTGTGTGCTTTCGTTG GTGGAGTTGAATCGACCTGGTCTGCTGCTGGAGG…	>scaffold-LGDQ-2041164-Selaginella_apoda_# 3'5' Frame 1_excerpt MAGMVLWMLTLLAAALFLLAAPLGVACEAHAGSANEGLLGRSDRSDALHREPERQLQQPRQFSSRKLLLVHDRPPAADQVDSTPPTKAHREAAAAAAVAAKNDVVFSSSSSSSVMINNIKASKQEDLFHIDYTPAAIHPPHSHRIP
Selaginella apoda	Seap LGDQ-2042221	1KP	scaffold-LGDQ-2042221-Selaginella_apoda		>scaffold-LGDQ-2042221-Selaginella_apoda CAGGGAGATGAAGTTGTTCTTCGCGTGAAGAATGGAGCCTCGTTGTTTATGGGAGGCTTGCGACGAACTGGAGCATAATC TGTTCGCATCGTCTCCTCGAAATCGTCCTCGCTTAGCCGCCTCAACGTCGATGGAGCAGTAATCCACGGATCTGCAGCAG CAGCAGCAGCGATCGAAGACGATGATCCAGAGAGAAACGTCCGCTTCGGAGGACTCGGTTCATACGTTTGATCGATCGAC GGGACCTCTGCTGGTGTAATCGTTGACACCAGCAGCATCGTTCCAGCTTGTTCATCGATTGCCGCGGCTTCTTTCCCTGG AGAAGTTTGGTGGCAGTTCTTCGCACCGGTTGAA…	>scaffold-LGDQ-2042221-Selaginella_apoda_# 3'5' Frame 1_excerpt MVKLAMLLLQIVALLLQLVDCRRLKLQQQQQQQDRSREDQTSSSALFQSTYSSLDCLKFDSTGAKNCHQTSPGKEAAAIDEQAGTMLLVSTITPAEVPSIDQTYEPSPPKRTFLSGSSSSIAAAAAADPWITAPSTLRRLSEDDFEETMRTDYAPVRRKPPINNEAPFFTRRTTSSP
Selaginella apoda	Seap LGDQ-2043199	1KP	scaffold-LGDQ-2043199-Selaginella_apoda		>scaffold-LGDQ-2043199-Selaginella_apoda GTGTAAAGTTGGTGTGTTCTTTTTTATTGAAAAAGTATGGACAAGATTTGCGATCCAAGCCGATCGGCTGTCTCCGTCGC CAATTAATTGCAGTCTCTTTAGTGTCCCACTTGACACTCAATTCGCATGCCTACCTTCGTCTTCCTCAAGAACAGGAATA ATCTTCGCCAATTACTATCTTTCTTTCTTTTTTCTTCTCCTGATTCTCCTTCTAGATCCTGATGTTGTTGCTGTGTCTGA TCCAAGTATTCCTCGTCTCTCTCCAGGGACGACCCTTGGCTGCTGTACAAGCTTGGAGTACATGGCAGAGTGAGCTCTTC TAATTCTTTGATGTTCTTGCTCTAAATCTTCGAG…	>scaffold-LGDQ-2043199-Selaginella_apoda_# 3'5' Frame 1_excerpt MIGIVRLDQACLLLVGLISMVHPSCCFRILETRDSPPEGQSSVAEFSTKTMPSRRQFVEVDDDRELQILAKMPRGGGSGLIHLDQQKHQQHHHHHHHHRHKNQQPLVVTATAPLPPADHHPVHEVDAKADQHRHDVVDDDRDDDDDDSGNNEEMSFHADYAKVKTHPPHSH
Selaginella moellendorffii	Semo 404292	Phytozome v12	404292			>404292 pacid=15408714 transcript=404292 locus=404292 ID=404292.v1.91 annot-version=v1.0 MAKFASLLQLIALLLQLADCRKLKQQQQHDSGFFFLQETLRQLHSRRLVATVLNSIPPVSNATRLFQEELVTDRAYESSP PKRTNLSDASSATAATLDDEFTAPSTRKELSEDDFEETMRTDYAPVRRKPPINNEVPFFASDTTRRTSP*
Selaginella moellendorffii	Semo 407655	Phytozome v12	407655			>407655 pacid=15420538 transcript=407655 locus=407655 ID=407655.v1.91 annot-version=v1.0 MVNAASTALALGCCCCLLAAACLLCSADASRATVEPHSLRPPVGAKKQASRRMLTEGARGQARRVLKALDFEQAPPPAQG PLGYSSSFTSKSHIPSDSDELMSMDYTPVHRKPPINNRIPYLPVHYSPGRGQ*
Selaginella moellendorffii	Semo 412527	Phytozome v12	412527			>412527 pacid=15412274 transcript=412527 locus=412527 ID=412527.v1.91 annot-version=v1.0 MASLWMLAVLAAAAFVLLLLPGGAVCEGDTTTKKEQTRDGDRNVADIDTALDHQLAHQLASRPKIRWSRKMLDSPAQFAD HPATSKSQAAPEAQAKVARTVKERDAAGSAVPSTSSSTKSSSKHDNTEDLFHIDYTPAAIHPPRSHGHNP*
Selaginella moellendorffii	Semo 438132	Phytozome v12	438132			>438132 pacid=15418851 transcript=438132 locus=438132 ID=438132.v1.91 annot-version=v1.0 MAKFASLLQVIALLLQLADCRKLKQQQQHGDSSTASLPTTSSNCLKFDSTGLKCDQTFPESIEKSRLLLATKPEELVTDR AYESSPPKRTNLSDASSATAATLDDEFTAPSTRKELSEDDFEETMRTDYAPVRRKPPINNEVPFFASDATRRTSP*
Selaginella moellendorffii	Semo 441866	Phytozome v12	441866			>441866 pacid=15411057 transcript=441866 locus=441866 ID=441866.v1.91 annot-version=v1.0 MASLWMLAVLATAAFVLLLLPGEAVCEGDTTTKKEQTRDGDRNVADIDTALDHQLARQLASRPKIRWSRKMLDSPAQFAD HPATSKSQAAPEAQAKVSRTVKERDAAGSAVPSTSSSTKSSSKHDNTEDLFHIDYTPAAIHPPRSHGHNP*
Selaginella willdenowii	Sewi KJYC-2000418	1KP	scaffold-KJYC-2000418-Selaginella_willdenowii		>scaffold-KJYC-2000418-Selaginella_willdenowii CCCACAGATCCAACGGGAAAAGATTTTCCACGTGTATAAATCTCCATCCGTCGATCCCCTAGCGGATCCAGCGGCTGTAG ATTGTACAGAATAAAGGTATATTTTCCAAAACATGTCAGGTTCGAATCCCAAGACTCCCAAACTCCGTCAGCTCTCTTTT TTTTTTTTGGGTTCGTTTTGGTTCTTGGTTATGTACAGGAGAATTACAAAGCGAGAGAGGAAGTTCATGGAAAACGGGAC GAGTCCTGTGAAACCTGTGCAGCGAACACGGAAGGAGCTCGGTTGTTTATCGGTGGCTTACGACGAACCGGTGCATAGTC CGTCCGCATCGTCTCCTCGAAGTCATCT…	>scaffold-KJYC-2000418-Selaginella_willdenowii_# 3'5' Frame 2_excerpt MARFGPLVFHLLVFLLLQVVTCRKLQLGVSRASKPSEESPALEEGDNSYRHSPVGDISRSLLSTETLTVSSYEPSPPRRTKLQSSAEPSTHVDDFEETMRTDYAPVRRKPPINNRAPSVFAAQVSQDSSRFP
Selaginella willdenowii	Sewi KJYC-2009007	1KP	scaffold-KJYC-2009007-Selaginella_willdenowii		>scaffold-KJYC-2009007-Selaginella_willdenowii GACTCTAGAGCTCATCTCAGCATGCTTTTGCTTGTGTGCCATAATAGCAGAGGTGTTGCAGCCAGAGCAGTTATGCTAGG CTTGTGTTATTGTCTCCTCTTGTGTTTTGGTGAGGCCTCTAGACAACTGCCTCCTCCCGTGGACATTCAAAATGTTGCAT CAACACGCGTACCAGAATACCGGCGAATGAATCTTCCAGGTGTACAAACATTTAGAAGAACTCTTCTGGAGTATTATTAC AATTTGCACGAAGCTGCTCCTCCTTCAGCCACGGTAGTTACTACTTTAAGTGGTCGAGTTCCAAGTGATCTACATGAGAT GATGAGCATGGACTACACTCCAGTTCAC…	>scaffold-KJYC-2009007-Selaginella_willdenowii_# 5'3' Frame 1_excerpt DSRAHLSMLLLVCHNSRGVAARAVMLGLCYCLLLCFGEASRQLPPPVDIQNVASTRVPEYRRMNLPGVQTFRRTLLEYYYNLHEAAPPSATVVTTLSGRVPSDLHEMMSMDYTPVHRKPPINNKIPYLPAHYKSPGIN
Selaginella willdenowii	Sewi KJYC-2010066	1KP	scaffold-KJYC-2010066-Selaginella_willdenowii		>scaffold-KJYC-2010066-Selaginella_willdenowii CTCTCAGCTTGGTTCGGATGAGCACCGCCATTGCAATGCAGGTATGTCGTAGTAAGACACCAGTCCCAACGCTAGGATTC CTCTCCGTCCGAGCCGAGGCTTCATCGGACACCGTCTTCACTCCCAGGGGTTTAAGACAACGTGCCACCGTCACTCGTAT GAGAGCCAGCCTTGATCACCATGAAAACCCCAAGATCATACTCAAGGACCCTTCACCACCCGCTACTCTGCCCCGGTTCC AGTCCCGCTACTCGGACACGGAGCCTCGCAAAGGCGCGGATATCCTCGTTGAAGCACTCGAGAGGCAGGGTGTGGACGTC GTCTTCGCCTACCCGGGTGGCGCTTCTA…	>scaffold-KJYC-2010066-Selaginella_willdenowii_# 3'5' Frame 3_excerpt IAGNRHNSPVRSLLQNSQSSPGKATSHAFKSYSRHQESYSERREIEAFVFHMDYAGPKRHPPHSH
Selaginella willdenowii	Sewi KJYC-2037911	1KP	scaffold-KJYC-2037911-Selaginella_willdenowii		>scaffold-KJYC-2037911-Selaginella_willdenowii TGCTTGGAGCAACTTGTTGACGGCGCGCGTTGCTCAGAATCAAGGATGTTGCATATGGCTGTGTGGAGGATGATACGTTG GGTTGGTGTAGTCTGGGTGAAACACATCTTCAATGTCCTGACCACTAGTAGACTTGCTTGGATCATTTTCTTGCTCCTTT TCATGTTTTACTTCTTCAGCACTTGATTTGGCTTTCACACCCTGAGCAGCGGCAGAAC	>scaffold-KJYC-2037911-Selaginella_willdenowii_# 3'5' Frame 3_excerpt SAAAQGVKAKSSAEEVKHEKEQENDPSKSTSGQDIEDVFHPDYTNPTYHPPHSHMQHP
Selaginella acanthonota	Seac ZYCD-2009032	1KP	scaffold-ZYCD-2009032-Selaginella_acanthonota		>scaffold-ZYCD-2009032-Selaginella_acanthonota CGGGGTCTAATTTGGATATTCCCAGAGATTATGGTGCCGTGGCACCGTACAAGCCATCCAGATCAAGGGGAGCATAACGG TCAAGATCACCCCCTCCAATCAGTCCAGCGTTCGATACTGGTCTATTTGCCGGTCAATCCCCGTCTTTGTGCCTCGGAGC GCCGTTGTTGATCGGAGGTCTTCGTCGGACCGGTGCGTAGTCGGTTCCCATCGTCTCTTGGAACGAGTCCTCGGAAACTG GAGGCCCAGGAGTAGACTCTGGAATGCTCGGTGTGCTCTCCAGCAAAGTCATTCTCGGTGGACTCAGCTCGTACTCATTG TCCTTGAATACTTCCTTCAGAGACCTCC…	>scaffold-ZYCD-2009032-Selaginella_acanthonota_# 3'5' Frame 2_excerpt MARAALFWHLFLILLRLANCKKLGRKELEVKEYMFPPAKGVSPPGNSNSAPFFDHLNQQAVERRRRSLKEVFKDNEYELSPPRMTLLESTPSIPESTPGPPVSEDSFQETMGTDYAPVRRRPPINNGAPRHKDGD
Selaginella acanthonota	Seac ZYCD-2034010	1KP	scaffold-ZYCD-2034010-Selaginella_acanthonota		>scaffold-ZYCD-2034010-Selaginella_acanthonota GGCGCAGCAGCAACACCATCAGTCTTCCAGGAGGAAGTTGAAGTGGAGGCGAGAGCTGGAAATCTGGTGCAGGAGGAGGA GGTGCTGGCCATGTCTCATCGCTCACTTGTAGATCACATCGACTACCGAGGAGCGACCATACATCCTCCTCCGAAGAATC ACCACGTGTAGCTCGGAAATCTCGTCAATGGTGGCGCAGGCAGGAGTGAGAAAAACCCGCATCTAGCTCATCCTTTCGCC TTTCTGTAACGCTACTTTTCTGTCGCAAATACCTGCC	>scaffold-ZYCD-2034010-Selaginella_acanthonota_# 5'3' Frame 1_excerpt GAAATPSVFQEEVEVEARAGNLVQEEEVLAMSHRSLVDHIDYRGATIHPPPKNHHV
Selaginella acanthonota	Seac ZYCD-2040550	1KP	scaffold-ZYCD-2040550-Selaginella_acanthonota		>scaffold-ZYCD-2040550-Selaginella_acanthonota GTCTTTGTTTTTGGTTGTTTTGTTGACATTTAGCTAAGATTTGTCTCGTTTGTGGATGAGGAAAATTCAAGAGAAGCCTA CACAAGAATCCCAGATCCTGTCTTGAGTCAGATCAGCTGGAGAACTCGCTGTACATTGTAGCACCAGGATATAACCATAC GGTGGTGGAGCTTGATTGATCTAGTGACTGTGGGGTGGATGTGTCTTGGCCTTGTAGTAGTCAGCATGAAGGTCCTCTTC TTGCATCTCTTGGTGAGATTCTACCTGGATTTGGACACTTTCTTTTGCTGGATGCTTTGTACTGCTCTTGCTACTTACTG CATCAATCGGAGCAGCGGCAGCAGCTTC…	>scaffold-ZYCD-2040550-Selaginella_acanthonota_# 3'5' Frame 3_excerpt LPSSVSHIYLQFRAAQALQHLFLCVQCSSAAELRPPLSCSGFQMNAYTWYLIFFLLLDVLHQGHCRQMPGVQGNDEPMHVHSLKEGGDDSLVKLMAFSRTRLLEGLQGLQEQARRKLAQLHRARPRHHRHRKSRHVVEAAAAAPIDAVSSKSSTKHPAKESVQIQVESHQEMQEEDLHADYYKAKTHPPHSH
Selaginella wallacei	Sewa JKAA-2006415	1KP	scaffold-JKAA-2006415-Selaginella_wallacei		>scaffold-JKAA-2006415-Selaginella_wallacei TTCCGGATTATGGTGCCGTGGCCTCGTGATAGCCGTCCAGATCAAGGAGTAACATAACGGTCAGGATCGCCCCCTGTAGC CCGCCCAGTGTTCGATCCTTGGTCTAGGTACACAGAAAGCCGGTCAATCGCCATCTTTGTGCCTCGGAGCGCCGTTGTTG ATCGGCGGTCTTCGTCTGACCGGTGCGTAGTCCGTTCTCATCGCCTCTTGAAACGCGTCCTCGGAAGCCGGAGGCCGAGG AATGCTCGGTGAGCTCTCCAGCAAAGTCGTTCTCGGTGGACTCGGCTCGTACTCGGATACTTCCATCAGAGACCTCCCTC TCCTGTCAATGCTTTGTTGCTTCAAGCCAAA…	>scaffold-JKAA-2006415-Selaginella_wallacei_# 3'5' Frame 1_excerpt MMARAALFWHLFLILLHLADCKKLGRKQLEAMEYMRPLAGKEYALSLAGNSNSAPFFGLKQQSIDRRGRSLMEVSEYEPSPPRTTLLESSPSIPRPPASEDAFQEAMRTDYAPVRRRPPINNGAPRHKDGD
Selaginella wallacei	Sewa JKAA-2013691	1KP	scaffold-JKAA-2013691-Selaginella_wallacei		>scaffold-JKAA-2013691-Selaginella_wallacei CGAGCTCTTCTCTGCCTTCCTCCGTCTCTCACATTTATGTGCAGCTCGGAGCCGCTCAGCAGGCTCCACAGCACTTATAT CTGTGCGTCCCCGATGTTCTTCTGCTGCAGCTTCCGTCTGAGTTGAGGCCACCACTTTCTCAACTAGTTTCTCCGGTTTC CAAATGAATTGCTACACCTGGTATCTGGTTCTCTTCCTGCTGCTCAACGCCCTGCGTCAAGGCTACGCTCGGCAAATGCC GGGAGTCCGGGGGAACCAACCTCAACCTCTGCACGTCCACGGCTTGAAAGAGGGCAGAGACGACCCTTTCGTCAAGTTGG TGGCATTCTCCACGACAAGACTGCTCGAGGG…	>scaffold-JKAA-2013691-Selaginella_wallacei_# 5'3' Frame 2_excerpt MNCYTWYLVLFLLLNALRQGYARQMPGVRGNQPQPLHVHGLKEGRDDPFVKLVAFSTTRLLEGLQEQARRXKLAHLHRGRAGHHRVHKSRHAFDAAAAAAPIDAVSTNSGTKDPPKESVQIQVESDQEMQEEDLHADYIRPKTHPPHSH
Selaginella wallacei	Sewa JKAA-2175357	1KP	scaffold-JKAA-2175357-Selaginella_wallacei		>scaffold-JKAA-2175357-Selaginella_wallacei CTCCGCTTCTTGTGTGTTCCAGGCAAACTCCTCAGTCCAAAGTAGCAGAACACTAGCTACTACTTACTGCCTGCGTCTTT TCTCCTTCCTTTTGAAATGGGGAGACTGCAGATTGAACGCTCGCTGATCACCGTGATCGGCTTGGCCCTGCTCGTACTAC TCCAGATGCTCGTGGGCACCCATGCAGGATCGCAAGAGCTCGAGGTCGCGCAGGCAGCAGCTCTACCTTCACAAATGCGA CGACGCGGCAGCAGCGTGGCCAGAAAGTCACTCGAGCTCTCGCCAATCGACGCCGGAACCACAGTAAAGCCAGAGCGAAA GCAGCCTCGTGATCAGAAGCAGCAACGCAGT…	>scaffold-JKAA-2175357-Selaginella_wallacei_# 5'3' Frame 1_excerpt MGRLQIERSLITVIGLALLVLLQMLVGTHAGSQELEVAQAAALPSQMRRRGSSVARKSLELSPIDAGTTVKPERKQPRDQKQQRSGRHTAAKKTTGSRLAVAAASASSSQHEQRAEPLFHHVDYAGPVSHPPHGH
Selaginella lepidophylla	Sele ABIJ-2006934	1KP	scaffold-ABIJ-2006934-Selaginella_lepidophylla		>scaffold-ABIJ-2006934-Selaginella_lepidophylla TTTTTCGCTTTTTTTTTGTTGTGGCTATCTTTTTATTGAAAAAGTATGCACAAGATCTGCGATCCAAGCCGATCGGCTGT CTCCATCGCCAATTAATGTCGTCTCTTTGGTGTCCCACTTGACACTCAATTTGCATGCCTACTTTCGTCTTCCTCAAGAA CAGAAATAATCTTCTCAAGGACTAACCTCTTTTTTTTTTCTTTTTCTTTTTTCTTTCTTGTTCCTCCTGGTGTGCTGTGA TTTGATCCAAGAATTCTTCGTCTCTGGCATGCTGTCTCCATGGACGAAGCTTGGCTGCTGTACAAGCTTGAAGTATATGG CAGAGTAAGCTCTTTTGATTTTTTTCC…	>scaffold-ABIJ-2006934-Selaginella_lepidophylla_# 3'5' Frame 2_excerpt MLGIVRLDQTCLAAAACLLLVALINMLHPGCCSRILETRDSPPEGQSSLPKVAEFSTSRLPYRREVVDRQLQMQERMLRGGSSSIHLDQQKHHHHHHHHHKNHNSLVNANAAPPADLPVHEVDAKAEDHGRNVDDDDDNSVMSFHADYAKVRTHPPHSH
Selaginella lepidophylla	Sele ABIJ-2029572	1KP	scaffold-ABIJ-2029572-Selaginella_lepidophylla		>scaffold-ABIJ-2029572-Selaginella_lepidophylla AATCAACAACAATCTTCCCGACGAACGTTACCAGGAGGAGCCGGAGTTCCACTGCTCGAATTTGAAAAAGTGCCTCCTGC ACAGGGACCACTAGGGTTCTCGTCTACTTTCACTACAAAAAGCCACATTCCACTCAATCCGCACGAGCTAATGAGCATGG ACTACACTCCAGTTCATAGAAAGCCGCCAATCAATAACAGAGTCCCCTACTTGCCCGCTCACTTCTTCAGCC	>scaffold-ABIJ-2029572-Selaginella_lepidophylla_# 5'3' Frame 1 NQQQSSRRTLPGGAGVPLLEFEKVPPAQGPLGFSSTFTTKSHIPLNPHELMSMDYTPVHRKPPINNRVPYLPAHFFS
Selaginella lepidophylla	Sele ABIJ-2037248	1KP	scaffold-ABIJ-2037248-Selaginella_lepidophylla		>scaffold-ABIJ-2037248-Selaginella_lepidophylla CTGTGTGTGTATGTTTTTTTATCCATGAACAAGGTTTGTTTGTTTTGTTTTCTTTATACAGGCTGCTGCTCGAGGAGATT TATAATGTGATGCTTGAAGTGCAAAGGAATCTTGGCTTTGGTGATCCATCATGAAGATCAAGGATTGCGGCTGTGGCTGT GAGGAGGATGGATTGCCGCTGGTGTGTAGTCTATGTGGAAGAGGTCTTCTTGCTTGGAAGCCTTGGTGCTCTTCGCGACG GAGTTGCTCAACGACGATGACGACTGGTAATCGTTCTTTTCAGCAGCAGCAGCAGCTTTGTCATGATCTTTTAGCGACGG AGTTGAGTCGACTTGGTCTGCTGCTTC…	>scaffold-ABIJ-2037248-Selaginella_lepidophylla_# 3'5' Frame 1_excerpt MAAIVLGMLAFLAAALFLLAIPLGVACEGDTENEGSLRDRSESMHHELERQLQRPRQFASRKLLLDRPPTEAADQVDSTPSLKDHDKAAAAAEKNDYQSSSSLSNSVAKSTKASKQEDLFHIDYTPAAIHPPHSHSRNP
Selaginella lepidophylla	Sele ABIJ-2037305	1KP	scaffold-ABIJ-2037305-Selaginella_lepidophylla		>scaffold-ABIJ-2037305-Selaginella_lepidophylla CTTCACCGTCGTCGTCTTTGGTTTCGGTGAACAACTCCATGAAACAGGAAGATCAGCCTGGTTGTGTAAGACGACGAAGT GATAGGCATTCTCTATCGCTCTCGAGGACAAGGTTGAATAGTAGCAGAAGAGAGTATAAAAAACCAATCTTTTGATCGGT TTCCGGCCGAAAGTCGAAGCGTTTCTCGAGTTTCCTGCGATGGTGAAGGTCGCCTTCCTTCTACAGATCGTTGCTCTTCT CCTTCAGCTGGCCGACTGTAGAAAGCTAAAGCTACAGCAGGACAGAGAAGAGACTTCCTCGGCTTCATTCCAAAGTACTT ATAGTCTTGACTGTCTTAAATTCGATT…	>scaffold-ABIJ-2037305-Selaginella_lepidophylla_# 5'3' Frame 2_excerpt MVKVAFLLQIVALLLQLADCRKLKLQQDREETSSASFQSTYSLDCLKFDSTDAKCHQTTPGKFSAIDEQARPLSRTRPEELLSNDRTYEPSPPKHTILSGSSSSISAAVAADPWITAPSTRKLSEDDFEETMRTDYAPVRRKPPINNEVPFFTQRTSP
Selaginella kraussiana	Sekr ZFGK-2004323	1KP	scaffold-ZFGK-2004323-Selaginella_kraussiana		>scaffold-ZFGK-2004323-Selaginella_kraussiana AAGCCCCTTTCCCCAAAAGTCATACATGGCGAGCGTTCATCAGGGTCTTGAATCAGGAGGATGGCCATTGGGTTTGCTTC AACCTCAACCTGCACAGAATTTGGTGACAATGAGCTTGATAGAGCATCTTCGACAAGGATCGGAAAAACTTTGTGAATCC AGTGCTCCAGCTTCTCAATCATTCTTTTCTGACAAGCGCATGACCCTCGGCAAACTCATTAGCCGGAGCCGCTGTCCCAC TAAGAGAAGCAAACATGGCACCGATGTTCAATATGACAAGCTTCAACAAGGCCGACGTCCACGAGGAACATCCGTTTTGT TTTGGTTGCTGCTTCGTTGCAACAGCGAG…	>scaffold-ZFGK-2004323-Selaginella_kraussiana_# 3'5' Frame 3_excerpt MAARSVCGCFLLLTGVLFVCCRYEDDRTGIQREMISRRLLVTSNTGMDDPPPPSSATETVRRSPPLDTDTLMSMDYTPVHRRPPINNHIPYLPADYRIGN
Selaginella kraussiana	Sekr ZFGK-2006594	1KP	scaffold-ZFGK-2006594-Selaginella_kraussiana		>scaffold-ZFGK-2006594-Selaginella_kraussiana AAGAGGCATAAGCTTTATATGGTGGTCTATACTGGGCAGATTGCATGCGATTGCATTCTGCTTACCAAGTAGGAATAGTT TTAGGAATATATAAAAGATGTAAAAGTAAGAAACGCAAGTGAGCCACACGTAAAACTTGCAACATGGCAAGGACAAAAAC CCACGCTGTGAAATCTTCACTCAAAACGCACGCAAAGCTCCTAGAGTACATTGGAAGGCAAGATCCGTAGTTGCAAAGAC CAATAGTGCAAGAAAGCTGTGAGAAGAGACGAGTAGCGTTCAGCTAGACATGATGATTCTTGGGCGGTGGATGTGTTGCA GCCTCACGGTAGTCAATGTTATCAACCAG…	>scaffold-ZFGK-2006594-Selaginella_kraussiana_# 3'5' Frame 2_excerpt MRKSIFLLLLLLSLLAAFLEQHTACSSRAAPFELQEERLEVEDESRRVLVDNIDYREAATHPPPKNHHV
Selaginella kraussiana	Sekr ZFGK-2028643	1KP	scaffold-ZFGK-2028643-Selaginella_kraussiana		>scaffold-ZFGK-2028643-Selaginella_kraussiana CTAGAAACTGTGGATCTATCTATGGTCAATGACTTTGAGGCGGGTGTCTCTTTGGGCCTGAATAATCGACGTGGAACATC GACTCTCGCCCTGCATGATTGTTGGTTTCGTGATCTCCGTAGTTCCTAGACTTGCCGTATTTCCCAGGGACCATTTTCCG GAAATTATGCTCCAAAGTTGACCTGTCCTCTTTGAGGAACTGCGGACCCTTGGACAATGTGATACTCTCCTGGTCGTTG	>scaffold-ZFGK-2028643-Selaginella_kraussiana_# 3'5' Frame 2_excerpt NDQESITLSKGPQFLKEDRSTLEHNFRKMVPGKYGKSRNYGDHETNNHAGRESMFHVDYSGPKRHPPQSH
Selaginella kraussiana	Sekr ZFGK-2037900	1KP	scaffold-ZFGK-2037900-Selaginella_kraussiana		>scaffold-ZFGK-2037900-Selaginella_kraussiana GCCCTAATCTTAACGGGTAACATATTAGTTAGCGGGGGTTTAACTATATACAAAGCCAGGCTGCATTTTTCTCGGTTTTT TCTCAAGTTCCGTCTCCCTTGTTGGCTCTCGAAGGTACCCCGTTGTTTATGGGAGGCCTTCGTCGGACTGGTGCGTAGTC CGTTCGCATTGTCTCCTCGAAACTGTTCTCGTCTTGCTCTTGGTTTTGAGGAGAATCAGAGCTTTGCAGCGTCGTTCTCC TTGGAGGACTCCTTTCGACCTCATCGTAGTCTTTGAAAATCTTCTTCAGTGATCTCTTTCTCAGATGCTCCATGATAGGC TGGTTGAGATCCTGAGATTGAGTCCATAA…	>scaffold-ZFGK-2037900-Selaginella_kraussiana_# 3'5' Frame 1_excerpt MALFSSFILVILLQVGSCRPLEQQHATVPIARLRLQQFTKHKDFSSTWLAFVGSGLLGSGVGRKFLWTQSQDLNQPIMEHLRKRSLKKIFKDYDEVERSPPRRTTLQSSDSPQNQEQDENSFEETMRTDYAPVRRRPPINNGVPSRANKGDGT
Selaginella selaginoides	Sese KUXM-2010499	1KP	scaffold-KUXM-2010499-Selaginella_selaginoides		>scaffold-KUXM-2010499-Selaginella_selaginoides CTGCCATGTCTTATTGCTGCTTTTGCAGCTTTCGACCTCTCGTAGGCTTCTTCTACAAAAGCAAGAACCACATAATGGTC AACATGATGAGACATCATTGCTAGGATCTATAGAGAGCAACTCACATCAGCAGATGGAGCTCAGATCTCTCAAAGAAGTC CTTAAAGATGATACAGCAGCAGAAGCTGCAGCAGTAACAGGAAGAACAGCAGCTGCAGCAGCAGCAGTAAAAGAAGAAGA AGAAGAAATGAGAGTCTATGAATTCACATCACCACATAGTACATATTGGCATCGGAGAAGCGAAGAAGATAACAAAGAGG AATTTGATGATAAGATGCATACAGATT…	>scaffold-KUXM-2010499-Selaginella_selaginoides_# 5'3' Frame 2_excerpt CHVLLLLLQLSTSRRLLLQKQEPHNGQHDETSLLGSIESNSHQQMELRSLKEVLKDDTAAEAAAVTGRTAAAAAAVKEEEEEMRVYEFTSPHSTYWHRRSEEDNKEEFDDKMHTDYAPVRRKPPINNRAPSYHRTHAALP
Selaginella selaginoides	Sese KUXM-2028032	1KP	scaffold-KUXM-2028032-Selaginella_selaginoides		>scaffold-KUXM-2028032-Selaginella_selaginoides CAAGCCAAGCGTCAACGAAGATTATACTTTTCATGTTGATTATGCTGGTCCTAAGAGGCATCCACCTCACAGTCACTGAT CTTCATCCAGAGCTATTAACGGCAAAGTACATATTGTTCAAATTCATACTGCTGAAGCCCAG	>scaffold-KUXM-2028032-Selaginella_selaginoides_# 5'3' Frame 2_excerpt KPSVNEDYTFHVDYAGPKRHPPHSH
Selaginella selaginoides	Sese KUXM-2034620	1KP	scaffold-KUXM-2034620-Selaginella_selaginoides		>scaffold-KUXM-2034620-Selaginella_selaginoides GTTGTCTCTGAAAAAGCTGCTACAAATAAGGCGAATGGAGAAGGCACGGGAAGTGTTAAGATCTTAGAAATGCAGGAGCC AGGGATCCCTACAGCAAGCCAACAAAATACAACCAGTAGTATTGAAGAAGAGATAACTCTTATAGCAGCTCGTCGGGAAT TAGTAGACGAAATTGATTATCCTGGTGTCAGCACCCATCCTCCACCAAAAGGACATCGTAATCTGTGATTTCGGGAAAGA AGAATTTGTGTGTGAAT	>scaffold-KUXM-2034620-Selaginella_selaginoides_# 5'3' Frame 1_excerpt VVSEKAATNKANGEGTGSVKILEMQEPGIPTASQQNTTSSIEEEITLIAARRELVDEIDYPGVSTHPPPKGHRNL
Selaginella selaginoides	Sese KUXM-2038671	1KP	scaffold-KUXM-2038671-Selaginella_selaginoides		>scaffold-KUXM-2038671-Selaginella_selaginoides GTGGGAGGAAGAAGGCAAATGAGGCTGATGAGCAGGAAAATAAGGTATTCTATTGTTGATGGGAGGCTTTCGATGAACTG GAGTGTAGTCCATGCTCATCAACTCGTTTGTGTCCAAAGGGGGCAGACGCTTATTTATCTTTGTGGTTTGGATGGAGCTG CTGCTTGGAGGAGCAGAGGCTTCCATGCTATAAGCATTGCTGCTGCTTAGAGTTCTCCGCTGACGATCCACGTTGTTGGC TCCTCCAGCTGTACGGCAATATGTAATCTGGCAATTTGTCAACCCACCCGTAGATTGTCCTCTGAGTTTCCATTTCCTGT TTAACAAATGTTCTTCCAGTTGATCTC…	>scaffold-KUXM-2038671-Selaginella_selaginoides_# 3'5' Frame 3 TAGSWNPKTSSQEQKGDQLEEHLLNRKWKLRGQSTGGLTNCQITYCRTAGGANNVDRQRRTLSSSNAYSMEASAPPSSSSIQTTKINKRLPPLDTNELMSMDYTPVHRKPPINNRIPYFPAHQPHLPSSSH
Isoetes tegetiformans	Iste PKOX-2006487	1KP	scaffold-PKOX-2006487-Isoetes_tegetiformans		>scaffold-PKOX-2006487-Isoetes_tegetiformans AAAATATATATATATATATATATAACATTTTTCTGGTTACAAAAATGGTGTCAGTTTCCAGGAACATAGTGTGCAGGGAA GTAAGGAATTCCATTGTTAGTAGGAGGTTTTCTATGGCTTGGAGTATAGTCCATAGCCATAAAAGCTTGAAAGTCTTGAG CATTTGGACTGGCATGGCCAGAAGGAGGCGCCCTTTCAATTTCCCTCTCTACTGTTGCACCTTGCTTGGCTGGCCCTGCC AAAGATCTTTTCTCAACCCAAAAACCTTCCAATGCACCTGGAATGCGCAGCTTGCGAGGAATTTTTGGTTTCTGCATCAT ACTGGGTTGGATTGATTTGCCTAAAACATC…	>scaffold-PKOX-2006487-Isoetes_tegetiformans_# 3'5' Frame 3_excerpt MMQKICPVLRSSLVFLVLLQFFAARILADRFHGEERDVLGKSIQPSMMQKPKIPRKLRIPGALEGFWVEKRSLAGPAKQGATVEREIERAPPSGHASPNAQDFQAFMAMDYTPSHRKPPTNNGIPYFPAHYVPGN
Isoetes tegetiformans	Iste PKOX-2049207	1KP	scaffold-PKOX-2049207-Isoetes_tegetiformans		>scaffold-PKOX-2049207-Isoetes_tegetiformans GCCTGGCCTAGGAGGATGAATGGTGGGGCCTGGGTAATCAATCTCTTCGGCCAAGATCTTCTCTACTCTCTCTTGGACTT GCACTCTTGGAGATATGACTTGTAATCTTGGAGATGTAACCTGTGGTGCTTGGCTATTGTTCT	>scaffold-PKOX-2049207-Isoetes_tegetiformans_# 3'5' Frame 3 NNSQAPQVTSPRLQVISPRVQVQERVEKILAEEIDYPGPTIHPPRPG
Isoetes tegetiformans	Iste PKOX-2084656	1KP	scaffold-PKOX-2084656-Isoetes_tegetiformans		>scaffold-PKOX-2084656-Isoetes_tegetiformans ATTCTCCTTAGCTATGGTATTGGCTCTAGCATTGCTTAGCATGCTCCAGTTTGTTGCTACTTCACGAAATGTTCCTTCTC TAACAGGATTCAGATTGAGAAGAACGGATGGGCTAAAAGTGGTGGGAGAGAGGTCATTGCACAATGATGACAAACAATCA GATTGTAAAACTTTGATAGAAATGGATGCAGCACAGAGGATACTGGTGGCTTCTATTGATTACCCAGTTCCAGAAACACA TCCACCTCGTCAAGATCCTACTCATGGACATAACAGGGGTGGCTAGAACTTTTGGCATGGTATGATATTAATCTATCGAA AAAGTCAAAGTTTTGATCAATAAAGTGTCT…	>scaffold-PKOX-2084656-Isoetes_tegetiformans_# 5'3' Frame 2_excerpt FSLAMVLALALLSMLQFVATSRNVPSLTGFRLRRTDGLKVVGERSLHNDDKQSDCKTLIEMDAAQRILVASIDYPVPETHPPRQDPTHGHNRGG
Isoetes tegetiformans	Iste PKOX-2086409	1KP	scaffold-PKOX-2086409-Isoetes_tegetiformans		>scaffold-PKOX-2086409-Isoetes_tegetiformans CGACACTATCAAGAATGAGTCCATCACTCATAATCTTATCATTGGCTATATCAATGATGCATGGAGTTGATGCTAATTGG AATCCAAAAGAGATTACACCAGGGCATAGAAAAATAATAGTTGATGCTGGGGACCATCACAGATGGACAGGAGATGAGGC TCAGAAGGATTTCTCATATGCATTGCAAACAAAGTCGAAGGAAGTAGAGAACATGAAAGAGACCACATCTTTGCATTATA GCATAGGATTGGTAAAAAAGGGAAGAAACTTAGGAGTGGAAATAGACTATCCATATCCTTCTACACATCCTCCAAAAGGA GATCCTATCCATGGCATCTCTAGTCCATGA…	>scaffold-PKOX-2086409-Isoetes_tegetiformans_# 5'3' Frame 3_excerpt TLSRMSPSLIILSLAISMMHGVDANWNPKEITPGHRKIIVDAGDHHRWTGDEAQKDFSYALQTKSKEVENMKETTSLHYSIGLVKKGRNLGVEIDYPYPSTHPPKGDPIHGISSP
Isoetes tegetiformans	Iste PKOX-2088995	1KP	scaffold-PKOX-2088995-Isoetes_tegetiformans		>scaffold-PKOX-2088995-Isoetes_tegetiformans ATGGCACATAAATTAATGTCGATAATTGCAACTTATAAATGTCTTCTATTTATGGAGACTCTATTGTTTATTGGTGGTTT CCGATGTACATGTGAATAGTCAGCATATAATGTCTCATGAGAAGCACGCTCTTGAATCAACAATCTTTGTTTGGGTTGGA TTGTCTTTGATTTTACACGGCGCAATTCTATATAGTCACGAGCAATATCATTTTGTGCATGTTCCTTGTTGAAGCTATTA TGTAGTTCTTTCTCTTCTTTCTGTTGCATGCAAAGATGCTCCTCCAGTCTCGAAACTCTGACCTCAGATTGCCTCAGGCT TCTTCTAGGAGCTGATTCAGCGAGATCGCG…	>scaffold-PKOX-2088995-Isoetes_tegetiformans_# 3'5' Frame 3_excerpt RFPHVFFFAPLPLNVTMHLATLWLLLMPLFLGSSFCALQQLPFRDLAESAPRRSLRQSEVRVSRLEEHLCMQQKEEKELHNSFNKEHAQNDIARDYIELRRVKSKTIQPKQRLLIQERASHETLYADYSHVHRKPPINNRVSINRRHL
Isoetes sp.	Is sp. PYHZ-2006526	1KP	scaffold-PYHZ-2006526-Isoetes_sp.		>scaffold-PYHZ-2006526-Isoetes_sp. ACAAATCTAAAGCAAAGATACTAAAAACATGATAGGACAAGAACAAGATCGACGAAGTGGTGGCATGTGTCACGATGTAG AGCAATAATAAGCATCAGCATATGACTAAACATATGACTTGTAGGATGGAAATTGGCATCTATCTAAAACTTCAATAGGA CTTGTTTGNNNNNNNNTGTTTGTTACAACGTGCTATGCAGTTTCCAAAAATGTTAACATATTTGGTATTGTCTGTTACAG GATGTTGTGCAGTTTCCAAAATGTTAACATAATCGACGTTGTTTGAAAGATGCCAAACACATCGACCCCACAGAATTGAT TTGAAATTTTCCACATATGTCATGTACTGGTGTACATAAT…	>scaffold-PYHZ-2006526-Isoetes_sp._# 3'5' Frame 1_excerpt MMQKICPVLRSSLVFLVLLQFFAARIVADRFQGEGRDVLGKSIQPNMQKPQIPRKLRIPGALEGFWVEKRSLAGPAKQGAKVEREIERAPPSGHASPNAQDLQAFMAMDYTPSHRKPPTNNGIPYFPAHYVPGN
Isoetes sp.	Is sp. PYHZ-2049000	1KP	scaffold-PYHZ-2049000-Isoetes_sp.		>scaffold-PYHZ-2049000-Isoetes_sp. CTGCTTCACATATTATCGTTCTGCCAGTTTTCAGGCATGCCCATGGTTTCTGCTCATCAATCTGTGCCCAGATCTGCTTC TGACATGGAAGAAACGGAGTTCGATTTTAAGTTGGACAGTATTGTAGCTCATTGGCATCCTCTTTTAGCCAGCTTTTTGG ATTATAATCAGCCTGTACCCTCTCCACCAACACATAACTTTGAGTAATTCTTTTTTTGATTTATCG	>scaffold-PYHZ-2049000-Isoetes_sp._# 5'3' Frame 1_excerpt LLHILSFCQFSGMPMVSAHQSVPRSASDMEETEFDFKLDSIVAHWHPLLASFLDYNQPVPSPPTHNFE
Isoetes sp.	Is sp. PYHZ-2053336	1KP	scaffold-PYHZ-2053336-Isoetes_sp.		>scaffold-PYHZ-2053336-Isoetes_sp. GCCATTACTTCAATGGTTATGAGGAGGGGGAGGATGGGAAGGAACATAATCTGTATAGTAAACATGTGGGAAGGCCTTTC CTAAACGTCTAGGCCATTTTAGTGCATTTCCAACCAAAACCCTTGCAAAACCGCTGGGACTAGCAAGAGCTCCAAGTTGT GGGGTAACAGGCGCCATGTTATCCTCAGGCTTCTTCACAGAAGAGGCGAGGTCGGAAACTGCAGGCCAAGCAGTGTTAGG CCTACTAGAGGAAATAAGAG	>scaffold-PYHZ-2053336-Isoetes_sp._# 3'5' Frame 3_excerpt LISSSRPNTAWPAVSDLASSVKKPEDNMAPVTPQLGALASPSGFARVLVGNALKWPRRLGKAFPHVYYTDYVPSHPPPPHNH
Isoetes sp.	Is sp. PYHZ-2064685	1KP	scaffold-PYHZ-2064685-Isoetes_sp.		>scaffold-PYHZ-2064685-Isoetes_sp. GTAAATTGAGGCAATCATGAAAATATATAAGGAAGAGAATATAGCAACGTCATGTCAAAATGCTACATGAAACAATTGTG TGAATGAAACAATCGTATAAAATTGGGACATGTTTATGCCCTTTTTGTGTGTTTGTGTTACTTTCTAGATCCTACCAGAG AAAGACTTTCCAGTTAATCATTTGCACAAGAGCAAGAAGCACAGCATTATCTATTTAATGACTATGGGGTGGATGGTTCG TTGGAGGAGAATAATCGACATGAAATGCATCCTCTTGTTGTTTGTAGGGAGAAGAATCTTTTTCAAAGCCAAGTATCTTT CGAGAAATATGTTGAGGTCTAGCTTGAGCTGAGAAATTTA…	>scaffold-PYHZ-2064685-Isoetes_sp._# 3'5' Frame 2_excerpt KVLNEVNVWIGVCLLLNVIVVSCEEGRNRDNQQYLLELNFSAQARPQHISRKILGFEKDSSPYKQQEDAFHVDYSPPTNHPPHSH
Isoetes sp.	Is sp. PYHZ-2065071	1KP	scaffold-PYHZ-2065071-Isoetes_sp.		>scaffold-PYHZ-2065071-Isoetes_sp. GGCTTCTTTAGGAATTCTATGACTTTCTTCTAGTATCCCTTGATTGGTGGGCAATGAGATAATTGACAAGATTGACAAGG CAAAGCCTTATACACATTATATATCAATGACTATGTGGAGGATGTGTTCCTACTGGCGGATAATCCACATGAAATTCATT CCCATCTGTTGTACTCTTTTTCCCTACGATTTTGCTTGAATTTTGCCTCTTATCCTGCAACAGCCTTTCTTGAATCCCAT GCTCCTTTAGAATATGTACCAAGCCAGTTGCAATTTTGCTCAACCCATCCTGTTTTTGTAGTAGCTTTCTCGAAAATTGA ATTTGTGCCAGGCTTTCCTTCGTCTTAAACTCCTCCAAGG…	>scaffold-PYHZ-2065071-Isoetes_sp._# 3'5' Frame 3_excerpt MKMLGLVILTSIVGLFFVCAVHLDIAPLEEFKTKESLAQIQFSRKLLQKQDGLSKIATGLVHILKEHGIQERLLQDKRQNSSKIVGKKSTTDGNEFHVDYPPVGTHPPHSH
Isoetes sp.	Is sp. PYHZ-2066154	1KP	scaffold-PYHZ-2066154-Isoetes_sp.		>scaffold-PYHZ-2066154-Isoetes_sp. TTGTGTTCTTCCATAAAGTTGTGCATTCCAGACAGGATTAGTGCTATCTCAGACGACGTTTTCCACATGTATTTTTTTTC AGCCCTCTGCCTGCGAATGTGACCATGCATCTCGCCACATTATGGCTCCTTCTGATGCCCCTGTTTTTGGGCTCTTCTTT CTGCGCATTGCAGCAGCTTCCATTTCGCGATCTCTCTGAATCAGCTCCTAGAAGAAGCCTGAGGCAATCTGAGGTCAGAG TTTCGAGACTGGAGGAGCATCTTTGCATGCAACAGAAAGTAGAGAAAGTACTACGTAATAGCTTCAACAAGGAACATGCA CATAATGATATTGCTCGTGACTATATAAAATTGCGCCGTG…	>scaffold-PYHZ-2066154-Isoetes_sp._# 5'3' Frame 3_excerpt MHLATLWLLLMPLFLGSSFCALQQLPFRDLSESAPRRSLRQSEVRVSRLEEHLCMQQKVEKVLRNSFNKEHAHNDIARDYIKLRRVKSKTIEPKQRFLIQERASDETLYADYSHVHRKPPINNGVSINRRHL
Isoetes echinospora	Isec Ie_Transcript_011564	https://zenodo.org/record/3574570#.YBio4S1h1AZ	Ie_Transcript_011564	Hetherington et al. (2020) Gene expression data support the hypothesis that Isoetes rootlets are true roots and not modified leaves. Sci Rep 10:21547		>Ie_Transcript_011564 ATLSHMKTFSLAMVLALALLSMLQFVATSRNVPSLTGFRLSRRDGLIVVGERSLHNDDNKSDCKTLIEMDAPKRILVASI DYPVPETHPPRQDPTHGHNRGG
Isoetes echinospora	Isec Ie_Transcript_020034	https://zenodo.org/record/3574570#.YBio4S1h1AZ	Ie_Transcript_020034	Hetherington et al. (2020) Gene expression data support the hypothesis that Isoetes rootlets are true roots and not modified leaves. Sci Rep 10:21547		>Ie_Transcript_020034 RIVADRFQGEGRDVLDRSIQPNMQKPKIPRKLRIPGALEGFWVEKRSLAGPAKQGAKVEREFERAPPSGHTSPNAQDFQA FMAMDYTPSHRKPPTNNGIPYFPAHYVPGN
Isoetes echinospora	Isec Ie_Transcript_040471	https://zenodo.org/record/3574570#.YBio4S1h1AZ	Ie_Transcript_040471	Hetherington et al. (2020) Gene expression data support the hypothesis that Isoetes rootlets are true roots and not modified leaves. Sci Rep 10:21547		>Ie_Transcript_040471 MRKVLNEVSVWIGVCLLLNVILVSCEEGRSRDNQQYFLELNFSAQARPQHISRKILGFEKDSSPYKQQEDAFHVDYSPPT NHPPHSH
Isoetes echinospora	Isec Ie_Transcript_062613	https://zenodo.org/record/3574570#.YBio4S1h1AZ	Ie_Transcript_062613	Hetherington et al. (2020) Gene expression data support the hypothesis that Isoetes rootlets are true roots and not modified leaves. Sci Rep 10:21547		>Ie_Transcript_062613 MKSSSTPLASALLLVLLLTAFLVDICSASRPLPSHNGINASSISKENKFQGHAKNKSQAPQVISPRLQVISPRVQVQERV EKILAEEIDYPGPTIHPPRPGH

## Sheet: 4. Ferns
Species	Sequence name in Supplementary Figure 4	Data source	Database entry name	Reference	Nucleotide sequence	Amino acid sequence
Asplenium platyneuron	Aspl KJZG-2010770	1KP	scaffold-KJZG-2010770-Asplenium_platyneuron		>scaffold-KJZG-2010770-Asplenium_platyneuron CTGCTTACACATTTGCTCGTGTTTTGTTTCCGAGGCAGAGAGATGACGGGGGGCTCTGCAGTTTGTTTCATGTGTGTTAT CTTGCTCATTGCATGCCATGAGGTTCCTACTAATGCTCGAAAAGACCCTGCTCCGAGCTCATCAGTAATTATTGAAGACC GTATTCAGGAATCAAACAGTACGGGCTGGCTGTCTTCTAAGGATGCCGCTGTTGCTGCCGCGTCGACGATTAAGAGGCAA GGGAGAGATGAAGGGAAGGTGTGGGTGGAGGAGGAGATGAGAGGGTTGATGGTGGTGGACCAAGCGGACTATGCCACACC CAAGACGCATCCTCCCACCAAGCCTCCTCG…	>scaffold-KJZG-2010770-Asplenium_platyneuron_# 5'3' Frame 1_excerpt LLTHLLVFCFRGREMTGGSAVCFMCVILLIACHEVPTNARKDPAPSSSVIIEDRIQESNSTGWLSSKDAAVAAASTIKRQGRDEGKVWVEEEMRGLMVVDQADYATPKTHPPTKPPRP
Asplenium platyneuron	Aspl KJZG-2054232	1KP	scaffold-KJZG-2054232-Asplenium_platyneuron		>scaffold-KJZG-2054232-Asplenium_platyneuron TGACGATCAATAGCTCTCTCCTGTTGCGTTGTACCTCTTGCATATGCGTGCTCTTCTGCTTCTGCCTCGTTCACGCCATG GCGCCTCACACACAAAGTAGTGCTCCTACCACCACCATAGCTTCATTTCTTGATGGCAGTCCTAGATCCATTGGGACAGT GATTTATACATCAAAGATTATGGGTGAGATCATGAAAGAGAGGAGGCCATGCACCAGAGATGCCACTACTAGCATGCATT CCATATTGACATCTAGAAAGATGAAAGATAGAAAGATGGCAAGGTCCTTAGCAATCGACCAAGTGGATTACGCTCAACCA AGGACTCATCCACCAACAAAACCTCCTCAC…	>scaffold-KJZG-2054232-Asplenium_platyneuron_# 5'3' Frame 3_excerpt TINSSLLLRCTSCICVLFCFCLVHAMAPHTQSSAPTTTIASFLDGSPRSIGTVIYTSKIMGEIMKERRPCTRDATTSMHSILTSRKMKDRKMARSLAIDQVDYAQPRTHPPTKPPH
Asplenium platyneuron	Aspl KJZG-2056497	1KP	scaffold-KJZG-2056497-Asplenium_platyneuron		>scaffold-KJZG-2056497-Asplenium_platyneuron TGTGAGTACTGCGCTTCAACCGGGGAGAGCTAATTCCAGGCAGCAGGATAACATAAAGCAGCTACATAGGCGGAGCTACA GCTCCATGCAAAATGCAGTCAGCATGCCTCGCATAGCAGTCTCTGCGCGAAAGCTGGCACATTCTGCACTCCATGCTGAT GTCATTTGGTTTCATGATCACCATTACTATCATGAGCAGATCGAACATCTGCAGCCCAAGCACATGCCTGCACGACGATT GCTGCATCATCACGAGAGGAGCCACACGACAACGACAAGACTCACCACAGGCAGTTCAGCAAAGCGTACATCGGTAAACA TGCATAACGGTCCTCATGAGCAGTATGCAA…	>scaffold-KJZG-2056497-Asplenium_platyneuron_# 5'3' Frame 2_excerpt VSTALQPGRANSRQQDNIKQLHRRSYSSMQNAVSMPRIAVSARKLAHSALHADVIWFHDHHYYHEQIEHLQPKHMPARRLLHHHERSHTTTTRLTTGSSAKRTSVNMHNGPHEQYASESTAFHVDYSVAKTHPPKNN
Adiantum aleuticum	Adal WCLG-2001200	1KP	scaffold-WCLG-2001200-Adiantum_aleuticum		>scaffold-WCLG-2001200-Adiantum_aleuticum GCTTGTGGTGTCTACGGCTGCTCGTCACGAGCCAGCTGCAGTCCATCATGAGGGTTTCCATGGTTTGAAGATGAAGCTGG TAATTCCGTCTATTCAGGTTCATAACCAGAGCCAAGCTGACAAAAGAGGGGTACATTCGATGACGCGGCCCGAGCGATGG TTAATGGTGGACCAAGTAGACTATGCCACAGCCCAAACCCACCCTCCCACAAAGCCCCCTCGCAATTAGCGTGTGGCCGT GTTAATTACTCTAATTATCCCCATTCCCATATGCTAATCATGTTGATTACCCAA	>scaffold-WCLG-2001200-Adiantum_aleuticum_# 5'3' Frame 2_excerpt LVVSTAARHEPAAVHHEGFHGLKMKLVIPSIQVHNQSQADKRGVHSMTRPERWLMVDQVDYATAQTHPPTKPPRN
Adiantum aleuticum	Adal WCLG-2001201	1KP	scaffold-WCLG-2001201-Adiantum_aleuticum		>scaffold-WCLG-2001201-Adiantum_aleuticum GAGAGTATGAGGAGCTCTGCGATGCTGATTACGTTACTTGCTGCATGGCTTGTGGTGTCGACGTGCAGTGCTCGTAAAGA GCCAGCTGCAGCCAATGATCAGGGTTTCCATCGACTTCAGCCGTTGAAGGTCACCACTACTGCTGCAGCTCAGAGCCAAG CTGACAAAAGAGGGGTACATTCGATGACGCGGCCCGAGCGATGGTTAATGGTGGACCAAGTAGACTATGCCACAGCCCAA ACCCACCCTCCCACAAAGCCCCCTCGCAATTAGCGTGTGGCCGTGTTAATTACTCTAATTATCCCCATTCCCATATGCTA ATCATGTTGATTACCCAA	>scaffold-WCLG-2001201-Adiantum_aleuticum_# 5'3' Frame 1_excerpt ESMRSSAMLITLLAAWLVVSTCSARKEPAAANDQGFHRLQPLKVTTTAAAQSQADKRGVHSMTRPERWLMVDQVDYATAQTHPPTKPPRN
Adiantum aleuticum	Adal WCLG-2001549	1KP	scaffold-WCLG-2001549-Adiantum_aleuticum		>scaffold-WCLG-2001549-Adiantum_aleuticum CATTTGAATACCTATATGTATTTAAGGAGAGCATCTAGTGAGGCCTAGTTCAAGCTGAGTTCTCCCTTCCTCTGCATCTC TTTATAATAGCTGCTTCAGCTGCTTACAAGGGATCTCTCTCTCTCTCTCTCTCTCTCTCTCTCTCTCTCNNTCTCTCTCT CTCTCTCTCTCTCTCTCTCACACACACACACACACACACACACACAGCAACAAGCACCAGTAGTAAGTAATCATGAAGGC CAACAAGCCCCTCTGCATCTTTCTTTGTTGCATTAATGCCACCCTTGTCCTTCTCATCCTTTTGGTCACCGCTCACCGGC CACCTTCAAGATCATCCACAGGTGATTCTTATG…	>scaffold-WCLG-2001549-Adiantum_aleuticum_# 5'3' Frame 2_excerpt MKANKPLCIFLCCINATLVLLILLVTAHRPPSRSSTGDSYAPPDSHISLINMPMRKMAMASNSLVKNLPLHQIYHLNPALHHGTRTVAQLRLSKFISARRSLLHLAEGHQEMSTTKVAPTGANHAAATTSTNVPHDHLPHHEVDVSATFHVDYSGPKTHPPKNN
Adiantum aleuticum	Adal WCLG-2002761	1KP	scaffold-WCLG-2002761-Adiantum_aleuticum		>scaffold-WCLG-2002761-Adiantum_aleuticum ACACACACTCACACACACACACAGCCGCCATGAAGTTATCCGCCTTCCTCTGTGGTGCTCTCTGGCTGGCCTTTATATAC TTGAACGCGCAAATTGTCGGCTCTTTGGCTCGCAAGCAAATTGGCAGTATTCCTCTTGGCGCTNCTCAAGAAACTTGTGT GAAGTGTGCTATTGTGAACAAAAATCAGAAGGATCCAGCACTTATTACCGAACGTCCCACACACAAATCTCTTTTACTGG ACAACATCAGCGACAAAAGGATACCACTTCGCAAGCGTCGTGGGGAAAAGAAGGAAAGGCTCTTAGCAGTTGATGAAATA GATTATGCAGGTCCACGGACGCACCCTCCAACA…	>scaffold-WCLG-2002761-Adiantum_aleuticum_# 5'3' Frame 3_excerpt THSHTHTAAMKLSAFLCGALWLAFIYLNAQIVGSLARKQIGSIPLGAXQETCVKCAIVNKNQKDPALITERPTHKSLLLDNISDKRIPLRKRRGEKKERLLAVDEIDYAGPRTHPPTKPPRR
Adiantum aleuticum	Adal WCLG-2051734	1KP	scaffold-WCLG-2051734-Adiantum_aleuticum		>scaffold-WCLG-2051734-Adiantum_aleuticum GCTGGGCAAGGAGGTTCGGGTTTAGTGTCTCGATTGTTCGACTTGTGGGGTGCAAGGGCAGCAGCTAGTGAGAGAGCAGA GGTGGGCATGAGCAGCTTATGTGAGTTCAAAAGGGATATGGAAGGTGGGCAGCAGCTACCAAGGCAAGTGCTACTACAGA AGCTTGTGGAGTGCTACAAAGAGCTAAATTCAGAATTAGAGGACAGAGACATGAACATGAATGTGATAAAAAACAGGCGG CTATTGAAAGAAATCACTACCAAGGCTTCTAAAACCATCAATTCTGGTCATGGAGCCCCTTTCCACCTTGACTACAGTGG CCCCCAAACCCACCCCCCCAAGAATAATTAATC…	>scaffold-WCLG-2051734-Adiantum_aleuticum_# 5'3' Frame 1_excerpt AGQGGSGLVSRLFDLWGARAAASERAEVGMSSLCEFKRDMEGGQQLPRQVLLQKLVECYKELNSELEDRDMNMNVIKNRRLLKEITTKASKTINSGHGAPFHLDYSGPQTHPPKNN
Adiantum aleuticum	Adal WCLG-2059200	1KP	scaffold-WCLG-2059200-Adiantum_aleuticum		>scaffold-WCLG-2059200-Adiantum_aleuticum TGGGGGGGAAATTTATTTTAAATCTCTTTAAACAAGTATACACTTGATGGTAAGCTATCCAAGGTGCCTGCGACCTCGCT AGAGCGGGCGCCCAAGTGTGTACATTCTCTATAGAATGCTCATGATTTACAAAACAGGTTCAACTATATACATGGGATTG GGTTCTCCAATGGGCAATGTGACAAAAATAATTTTTATATATGAACTAAGAAAATGATCAAAACTCAATTATTTTTGGGA GGGTGGGTTTTAGGGCCACTATAATCCACATGGAACACTGTTTCCTCTCTCTCTACAAAAGCTGCTGGCCTGCCCTCTGC TTTTTCCTCATCTCCATAGCCAATCACATGCAA…	>scaffold-WCLG-2059200-Adiantum_aleuticum_# 3'5' Frame 3_excerpt MIMRALSVLIMISLLGRTGSCNEEVIGPVEASFGTRERSTHGPSHDFGLASFHSEVHAASDHWWKLARSRRLLHVIGYGDEEKAEGRPAAFVEREETVFHVDYSGPKTHPPKNN
Adiantum aleuticum	Adal WCLG-2060408	1KP	scaffold-WCLG-2060408-Adiantum_aleuticum		>scaffold-WCLG-2060408-Adiantum_aleuticum GCTGGAAACCCATTTTAAATTCTGAGATTGAATGTTCTACAAAGATATATATAGGGGCATTGTTTACCCATTGTTGGCAG GGTCATGACGTGAATGAATATAATTAATTGGGCAACCAGGTATTAATTATATATAATAGGATGGGTACAGCTGTCAAGGT TCTGTTGGAGGATGGGTGCGGGCGGCTGCGTAGTCCACTTGGTCGATGATCAGGCGCCGCTCATCTAGGACTCTACTCTC ATCCTCTGCTGTTGTTCCTGCACTCTTCGCCGCCCGAGCTCGGCGGCCTGCAGCACTACTACTGATCAGTACTGATCGCC TGCTGGCCTGCAATTTGTAAGTCTGCAGCTGCT…	>scaffold-WCLG-2060408-Adiantum_aleuticum_# 3'5' Frame 3_excerpt MRNITGGKRISAGVSMLVAFSMLWVICACSSIQARKQIESSAGSIHIINAGAAAHHAEQLQTYKLQASRRSVLISSSAAGRRARAAKSAGTTAEDESRVLDERRLIIDQVDYAAARTHPPTEP
Adiantum aleuticum	Adal WCLG-2061087	1KP	scaffold-WCLG-2061087-Adiantum_aleuticum		>scaffold-WCLG-2061087-Adiantum_aleuticum CACACACACTTTATGGGTGTGTATTGATTGCATATTCACATTAGCATTATATAATGGCTAATCTATTGAGATTTTTGCAG CAAGGCTCTACTCTTTTGTCTTTTTGATAGGCTTTCTACCGAGAATGAGCAAGCACGAGAATGGCAATGTCCTTATCTTG CTCATATTCAACATGGCTCTTCTCGGCGCAATAATGCAGGCCCAAGGCGCATTAGCTCGACCCCAACAAGGATTATTGGC TGTCAAGGGTATGCGTCAAATTGCTACAAAGAAACATTCGGATGTCGATTTCTTTTGGGCATCCACAAATGAGAAGGTGT ATCAAAGAAAAATGACGATTGGGGAGGGCAACT…	>scaffold-WCLG-2061087-Adiantum_aleuticum_# 5'3' Frame 2_excerpt MSKHENGNVLILLIFNMALLGAIMQAQGALARPQQGLLAVKGMRQIATKKHSDVDFFWASTNEKVYQRKMTIGEGNLILTMRQDLEVGSDETVYHLDYSSPKTHPPKNN
Ceratopteris richardii	Ceri Cri2209_DN289174_c0_g1_i1	https://www.datadepot.rcac.purdue.edu/jwisecav/genomes/Ceratopteris/Hn-n-denovo-transcriptome_v1.0/	Cri2209_DN289174_c0_g1_i1	Geng et al. (2021) A DeNovo Transcriptome Assembly of Ceratopteris richardii Provides Insights into the Evolutionary Dynamics of Complex Gene Families in Land Plants. Genome biology and evolution 13:doi:10.1093/gbe/evab042		>Cri2209_DN289174_c0_g1_i1 MSDSSLVLRFAGKAVLLFSVLCLRQIWMNATPILLAEARKDIHQKPETVVELKDQRNAPIITGNYMAFLFTGQSRREDIT EFVASETLEKTKTKLMMLEEEKQNARILVDHLDYAAARTHPPIEP
Ceratopteris richardii	Ceri Cri5877_DN355427_c0_g1_i2	https://www.datadepot.rcac.purdue.edu/jwisecav/genomes/Ceratopteris/Hn-n-denovo-transcriptome_v1.0/	Cri5877_DN355427_c0_g1_i2	Geng et al. (2021) A DeNovo Transcriptome Assembly of Ceratopteris richardii Provides Insights into the Evolutionary Dynamics of Complex Gene Families in Land Plants. Genome biology and evolution 13:doi:10.1093/gbe/evab042		>Cri5877_DN355427_c0_g1_i2 MKSFAKFQAFQTCWRILNFSTSSWTNREIPQMSTTVLLTALVTASFIFCTSCELLSVMNSQGPQRKASAVEMQKIQYDAA LENGNVLTSNAGKILPHFREATKHIEHHGTSLVSQLSYLVQPSSVSHQHGSSTKRKNTIPNMEAARERKPAIAVVRDVMQ REPSYAVSRFHGTKLFEVSKQKAKIGGRRTKGDVSKECEVSFHKDYQLKHTHPPKNN
Ceratopteris richardii	Ceri Cri5991_DN355761_c0_g1_i4	https://www.datadepot.rcac.purdue.edu/jwisecav/genomes/Ceratopteris/Hn-n-denovo-transcriptome_v1.0/	Cri5991_DN355761_c0_g1_i4	Geng et al. (2021) A DeNovo Transcriptome Assembly of Ceratopteris richardii Provides Insights into the Evolutionary Dynamics of Complex Gene Families in Land Plants. Genome biology and evolution 13:doi:10.1093/gbe/evab042		>Cri5991_DN355761_c0_g1_i4 RNPKTTFAMYSSASTTSIIMAMKKVFLLTAVMLAERSHSFNQDEGSISILCGRGEKKALRLSSSYPYLDSSGSDGGVETN NLPLSSSSEFRCNRNLCHMLGLLPHHKSSTNGRVLTEENSETVYQVDYHVAKTHPPKNNR
Ceratopteris richardii	Ceri Cri6283_DN356514_c0_g1_i2	https://www.datadepot.rcac.purdue.edu/jwisecav/genomes/Ceratopteris/Hn-n-denovo-transcriptome_v1.0/	Cri6283_DN356514_c0_g1_i2	Geng et al. (2021) A DeNovo Transcriptome Assembly of Ceratopteris richardii Provides Insights into the Evolutionary Dynamics of Complex Gene Families in Land Plants. Genome biology and evolution 13:doi:10.1093/gbe/evab042		>Cri6283_DN356514_c0_g1_i2 MTIFCIHGASLAHCFVCAKLFFVIITAVLRVVQGGSSTDEQASSFPSLQAIPMAQSRNQDLGERKISSLNTIMHSASQLR GGNTGQLQQKKKDMDTCNHESSRCFGEKLSGIDPENERIDRDQSSRNHQNNRKLLNQKSSTQERTNKTTNITSTHSETGA PFHLDYSSPQTHPPTSN
Ceratopteris richardii	Ceri Cri9219_DN360615_c4_g3_i2	https://www.datadepot.rcac.purdue.edu/jwisecav/genomes/Ceratopteris/Hn-n-denovo-transcriptome_v1.0/	Cri9219_DN360615_c4_g3_i2	Geng et al. (2021) A DeNovo Transcriptome Assembly of Ceratopteris richardii Provides Insights into the Evolutionary Dynamics of Complex Gene Families in Land Plants. Genome biology and evolution 13:doi:10.1093/gbe/evab042		>Cri9219_DN360615_c4_g3_i2 MFFNEIRRVSDWISGSSFCMDLLAPFGRNLALLLILSSLTSSTDADGMRITRLSALNTDILNSEQTQRDAERGLERRLPA THEALLMLSGSSSNRHVPISHLKGVKKGNSQFLDKRNARTSFHVRNSVKNVKTGKKRRLPRTPASYKESGLFQADYKSPR THPPQSN
Ceratopteris richardii	Ceri Cri15388_DN364117_c3_g2_i5	https://www.datadepot.rcac.purdue.edu/jwisecav/genomes/Ceratopteris/Hn-n-denovo-transcriptome_v1.0/	Cri15388_DN364117_c3_g2_i5	Geng et al. (2021) A DeNovo Transcriptome Assembly of Ceratopteris richardii Provides Insights into the Evolutionary Dynamics of Complex Gene Families in Land Plants. Genome biology and evolution 13:doi:10.1093/gbe/evab042		>Cri15388_DN364117_c3_g2_i5 MPEERYKGMGRCTIKNVSICISLLILTVLLVTILQQRRKFKALYGLEISDSTRPMQDKRDLGRVSSGTTKVVLKNRRSLR EKMFLPGPPSGQIIWRAEAPSPSAAAANLIDQTEDAAKSDQRTFRFDGSITFEENEEQPRDEEYAYHIDYSPPRFHSPTH N
Ceratopteris richardii	Ceri Cri19561_DN365338_c3_g2_i4	https://www.datadepot.rcac.purdue.edu/jwisecav/genomes/Ceratopteris/Hn-n-denovo-transcriptome_v1.0/	Cri19561_DN365338_c3_g2_i4	Geng et al. (2021) A DeNovo Transcriptome Assembly of Ceratopteris richardii Provides Insights into the Evolutionary Dynamics of Complex Gene Families in Land Plants. Genome biology and evolution 13:doi:10.1093/gbe/evab042		>Cri19561_DN365338_c3_g2_i4 CKHTQPPKLKALIFCSIKTSTQDFLPKSQGIKPLGYPVFRPSDKAVLEKHCVQNIAQTKSIKEKRCRASARQEEISDRAQ QKRHDLELQDDKTVFHLDYNSPRTHPPKNN
Ceratopteris richardii	Ceri Cri22990_DN366290_c5_g1_i2	https://www.datadepot.rcac.purdue.edu/jwisecav/genomes/Ceratopteris/Hn-n-denovo-transcriptome_v1.0/	Cri22990_DN366290_c5_g1_i2	Geng et al. (2021) A DeNovo Transcriptome Assembly of Ceratopteris richardii Provides Insights into the Evolutionary Dynamics of Complex Gene Families in Land Plants. Genome biology and evolution 13:doi:10.1093/gbe/evab042		>Cri22990_DN366290_c5_g1_i2 LSLSLSVTDTRTQTMRTIKPHNPVYFILCCTTVMFVLLVHINRSPISQGNFVLAFLNQAKEEAVQAGSGAVVLLSLEGRR LLSSFTTMAVSYRRQSINRLSDTTVHADMSDMTVVSSLGFSRLISGRRSMLHLDDNLVTSHEVRTKKTELSVNTADATMD RRSADKLVSENYPSSPRQINVDVSATFHVDYSSPKTHPPKNN
Ceratopteris richardii	Ceri Cri22991_DN366290_c5_g2_i1	https://www.datadepot.rcac.purdue.edu/jwisecav/genomes/Ceratopteris/Hn-n-denovo-transcriptome_v1.0/	Cri22991_DN366290_c5_g2_i1	Geng et al. (2021) A DeNovo Transcriptome Assembly of Ceratopteris richardii Provides Insights into the Evolutionary Dynamics of Complex Gene Families in Land Plants. Genome biology and evolution 13:doi:10.1093/gbe/evab042		>Cri22991_DN366290_c5_g2_i1 LSLSLSLSLSLSLSLSLSLSVTDTRTQTMRTIKPHNPVYFILCCTTVMFVLLVHINRSPISQAGNFVLAFLNQAKEEAVQ AGSGAVVLLSLEGRRLLSSFTTMAVSYRRQSINRLSDTTVHADMSDMTVVSSLGFSRLISGRRSMLHLDDNLVTSHEVRT KKTELSVNTADATMDRRSADKLVSENYPSSPRQINVDVSATFHVDYSSPKTHPPKNN
Ceratopteris richardii	Ceri Cri32175_DN368993_c1_g2_i1	https://www.datadepot.rcac.purdue.edu/jwisecav/genomes/Ceratopteris/Hn-n-denovo-transcriptome_v1.0/	Cri32175_DN368993_c1_g2_i1	Geng et al. (2021) A DeNovo Transcriptome Assembly of Ceratopteris richardii Provides Insights into the Evolutionary Dynamics of Complex Gene Families in Land Plants. Genome biology and evolution 13:doi:10.1093/gbe/evab042		>Cri32175_DN368993_c1_g2_i1 REREREREREREMRPALNCLMIVFMAACIAQTSQTFAREELAGRRDHHDVFSEKAVAMDSFTPARYQKVLRKPRQNGRGD DEQELAERWLLAAQVDYSLPRTHPPTKPLTNRRDL
Ceratopteris richardii	Ceri Cri35039_DN369888_c7_g2_i5	https://www.datadepot.rcac.purdue.edu/jwisecav/genomes/Ceratopteris/Hn-n-denovo-transcriptome_v1.0/	Cri35039_DN369888_c7_g2_i5	Geng et al. (2021) A DeNovo Transcriptome Assembly of Ceratopteris richardii Provides Insights into the Evolutionary Dynamics of Complex Gene Families in Land Plants. Genome biology and evolution 13:doi:10.1093/gbe/evab042		>Cri35039_DN369888_c7_g2_i5 MERSLPPTTSPASIGRDHTEREAKGQMKTLTRRKRRPFEEAQELELYHLFMSMDSAAAWRTLQEPRPTTPIEDLHTWHDY AQRLYEVPRKPPITQPLEPRPTSSSL
Ceratopteris richardii	Ceri Cri35425_DN369996_c3_g2_i2	https://www.datadepot.rcac.purdue.edu/jwisecav/genomes/Ceratopteris/Hn-n-denovo-transcriptome_v1.0/	Cri35425_DN369996_c3_g2_i2	Geng et al. (2021) A DeNovo Transcriptome Assembly of Ceratopteris richardii Provides Insights into the Evolutionary Dynamics of Complex Gene Families in Land Plants. Genome biology and evolution 13:doi:10.1093/gbe/evab042		>Cri35425_DN369996_c3_g2_i2 MTRGIIRLVALIYFAITAGSFCSFSVLSLASKSGGKLEREASDRSATSSRRQTQRKMETRNRYVHCDARLQYSDGKAPYQ VQRELPKREELDDNRKSIDRHSGYHLHFGQISRIAAERASAWTVVGRDLLHVKVSNETEIITTTRSAGHRRWGRRRKTIR MRLATASKRRAKLTEQQEDRKWAEYRVDSRGVFHEDYARPHPHPPRHN
Ceratopteris richardii	Ceri Cri37969_DN370902_c0_g3_i1	https://www.datadepot.rcac.purdue.edu/jwisecav/genomes/Ceratopteris/Hn-n-denovo-transcriptome_v1.0/	Cri37969_DN370902_c0_g3_i1	Geng et al. (2021) A DeNovo Transcriptome Assembly of Ceratopteris richardii Provides Insights into the Evolutionary Dynamics of Complex Gene Families in Land Plants. Genome biology and evolution 13:doi:10.1093/gbe/evab042		>Cri37969_DN370902_c0_g3_i1 MKTKKAILLSYLLFAHLLLLSGEATCAGGLPRELKLAASSTLAHSALPDTSDDDRINSVAADPEKMEITTTIQERCHTSP CFPSKDSVPHKEITKFNGGNKWRFLVDDIDYAGPRTHPPTKPPRR
Ceratopteris richardii	Ceri Cri46386_DN373853_c6_g1_i4	https://www.datadepot.rcac.purdue.edu/jwisecav/genomes/Ceratopteris/Hn-n-denovo-transcriptome_v1.0/	Cri46386_DN373853_c6_g1_i4	Geng et al. (2021) A DeNovo Transcriptome Assembly of Ceratopteris richardii Provides Insights into the Evolutionary Dynamics of Complex Gene Families in Land Plants. Genome biology and evolution 13:doi:10.1093/gbe/evab042		>Cri46386_DN373853_c6_g1_i4 MAGAAEKFTKARAATVGLQTTVKFPLICTSSEQRRLALAVILILQLQIAGVPTVAAIRAPSFDPYMDGEKLPVTWSPEKN MITRTMLAMEKRFKEYGALHLKSLWTSSLLGAPPAGVIPESNEHNRIQWRSEARENVDGDGIEKALETDSYHLDYSPPGY RPPTHN
Ceratopteris richardii	Ceri Cri48575_DN374680_c0_g3_i5	https://www.datadepot.rcac.purdue.edu/jwisecav/genomes/Ceratopteris/Hn-n-denovo-transcriptome_v1.0/	Cri48575_DN374680_c0_g3_i5	Geng et al. (2021) A DeNovo Transcriptome Assembly of Ceratopteris richardii Provides Insights into the Evolutionary Dynamics of Complex Gene Families in Land Plants. Genome biology and evolution 13:doi:10.1093/gbe/evab042		>Cri48575_DN374680_c0_g3_i5 MSNASIVLGFTRNAIKVFLVLCLLHTWNKATPILQTEARKDIHQKTEPLVAHNDEENASIMSGNSKSMGHGITGHHLVTE TTEAAASNALEKKQIPQSKHEEQKQFARLLVDHLDYAAARTHPPKDP
Ceratopteris richardii	Ceri Cri54741_DN376911_c3_g1_i2	https://www.datadepot.rcac.purdue.edu/jwisecav/genomes/Ceratopteris/Hn-n-denovo-transcriptome_v1.0/	Cri54741_DN376911_c3_g1_i2	Geng et al. (2021) A DeNovo Transcriptome Assembly of Ceratopteris richardii Provides Insights into the Evolutionary Dynamics of Complex Gene Families in Land Plants. Genome biology and evolution 13:doi:10.1093/gbe/evab042		>Cri54741_DN376911_c3_g1_i2 MTTWPQVLFHGSCASSRCCDSSKDQSFAKFQAFQTCWRILNFSTSSWTNREIPQMSTTVLLTALVTASFIFCTSCELLSV MNSQGPQRKASAVEMQKIQYDAALENGNVLTSNAGKILPHFREATKHIEHHGTSLVSQLSYLVQPSSVSHQHGSSTKRKN TIPNMEAARERKPAIAVVRDVMQREPSYAVSRFHGTKLFEVSKQKAKIGGRRTKGDVSKECEVSFHKDYQLKHTHPPKNN
Ceratopteris richardii	Ceri Cri65842_DN381495_c9_g2_i1	https://www.datadepot.rcac.purdue.edu/jwisecav/genomes/Ceratopteris/Hn-n-denovo-transcriptome_v1.0/	Cri65842_DN381495_c9_g2_i1	Geng et al. (2021) A DeNovo Transcriptome Assembly of Ceratopteris richardii Provides Insights into the Evolutionary Dynamics of Complex Gene Families in Land Plants. Genome biology and evolution 13:doi:10.1093/gbe/evab042		>Cri65842_DN381495_c9_g2_i1 MRLLKFLVFVKLLICTSIVLMMLRFAVELQGTFWRGDQDSGATNGLLNQVGYRRLLCSFLTNTKAERAHGDSSLENLKKN IGTIMAMQQSTFQIDYTSHATHPPKNN
Ceratopteris richardii	Ceri Cri71319_DN96049_c0_g1_i1	https://www.datadepot.rcac.purdue.edu/jwisecav/genomes/Ceratopteris/Hn-n-denovo-transcriptome_v1.0/	Cri71319_DN96049_c0_g1_i1	Geng et al. (2021) A DeNovo Transcriptome Assembly of Ceratopteris richardii Provides Insights into the Evolutionary Dynamics of Complex Gene Families in Land Plants. Genome biology and evolution 13:doi:10.1093/gbe/evab042		>Cri71319_DN96049_c0_g1_i1 MFNIRLELVVLVACFMLISQAAGRHIRPSINTEVEGITKDAEDLAASVTDAARGTRMYSTAVPARYFLEKTELLKRQNDG KHTAVYQSDYAAAKTHPPDLHP
Cyathea spinulosa	Cysp GANB-2010491	1KP	scaffold-GANB-2010491-Cyathea_spinulosa		>scaffold-GANB-2010491-Cyathea_spinulosa AATATATTGATGCTTACCATCACCATGAATCTCTGTGTTTTAGTTGGGGTCTTGATGCTTGCAGAACTTGGTCAATGCCA CAAACAAGAAGATGGGCATTTCGAAGGCACCCATTTAATAGGCGATGATCATTTTGGGCCGCCTTCACAATATTCTCTAT ACAACAATGAGGAGGAGGTGAACTTGTCACAAGGTGATCTAAAAAGGTTATATCAAGGGCCAAATCATATCGCTAATATA CTAAGGGGCGCAGTGCATGGGCGGCGGCGGTTGCTGCGGAAGATGCCATCAAAAACAGTAAGGTCTGTGGCGGGGGTGGG GGGGGGGGGNAGAGATGATGAAGCTTTTCATGTT…	>scaffold-GANB-2010491-Cyathea_spinulosa_# 5'3' Frame 1_excerpt MLTITMNLCVLVGVLMLAELGQCHKQEDGHFEGTHLIGDDHFGPPSQYSLYNNEEEVNLSQGDLKRLYQGPNHIANILRGAVHGRRRLLRKMPSKTVRSVAGVGGGXRDDEAFHVDYSAPTTHPPKNN
Cyathea spinulosa	Cysp GANB-2014211	1KP	scaffold-GANB-2014211-Cyathea_spinulosa		>scaffold-GANB-2014211-Cyathea_spinulosa TTTGGATTATTTTTTTCTCATTAGAGCGGAGAAGAATGAAGAGCCTTCTAAGCTCCTGTTCTAACTTCTCCTTGTTAATC TTCTTATCCTTCTTTTGCCTTGCATGGCAAACACTGCCCATTATGGCTCGTAAACAGCTAAGTAATCAGGTCTCTGCAGC TGCCAATGCCAATGAAACAGGTCGATGGCAGACCTCCGCCATTAAAGCTACTGCAATTAAATTAGATATTGTTGGCACTG CGGCACCAAAATTTACAAGAACGGAGGCAGACAATACAAGGCGGGTCAAATCTAAGATCGCATCTACGAGGGAGGATCTT GTCAAAAGCTTGGAGTTTTTGGAAGGAAGGTTGT…	>scaffold-GANB-2014211-Cyathea_spinulosa_# 5'3' Frame 3_excerpt MKSLLSSCSNFSLLIFLSFFCLAWQTLPIMARKQLSNQVSAAANANETGRWQTSAIKATAIKLDIVGTAAPKFTRTEADNTRRVKSKIASTREDLVKSLEFLEGRLLVDQVDYESARTHPPTEP
Cyathea spinulosa	Cysp GANB-2014491	1KP	scaffold-GANB-2014491-Cyathea_spinulosa		>scaffold-GANB-2014491-Cyathea_spinulosa TGTGTGTGTGTGTGTGTGTCATGATCACTAAGCAAGAAGGGCATAATGAGGATCCCTTCCCTCTGTGCTGCTTTCTGCAT GGTCATGTTGAGTCTTGTACCCACCTTGGCTAGGAAACAACTCACTCAAATTCCTCCCAAAGTTGTATGCACCAATGGTA GTATCAAAATTGATGAGAATTTCCACCAAGAAAGCCCACATGCATTAAGAGGTATTGGCATCAAAACAAAGGATAACAAG GTGGTATCACTAGAGAGGGACACCATTCACCACCAAGACAAGAATACAAGGAGGACCACGTCTAGGAAGCATATTATGAA AGGCAAGAAGGGCAGATTGTTGGCAATTGATGAA…	>scaffold-GANB-2014491-Cyathea_spinulosa_# 5'3' Frame 1_excerpt MRIPSLCAAFCMVMLSLVPTLARKQLTQIPPKVVCTNGSIKIDENFHQESPHALRGIGIKTKDNKVVSLERDTIHHQDKNTRRTTSRKHIMKGKKGRLLAIDEVDYAGPRTHPPTKPPRK
Cyathea spinulosa	Cysp GANB-2018785	1KP	scaffold-GANB-2018785-Cyathea_spinulosa		>scaffold-GANB-2018785-Cyathea_spinulosa CTAGTCTCCAAACTGCCAAGCGTTACGTGTTCAAGCTTACACAAGTTACGAGCGGATGGATAATACAACTTGTGACATCA AAAAGCTGCCAATAAGATGGCCACTTCCTGCTAATCTTGAGTTTAGCAACCCAAAACATTGTCTAAGTAGCTTTATTATA ACTAAACTAGAGATAAAACCTTAAATGCAATGCTGGTGATGGAATGATAATCTTGATAATTACCCACGTTGATAGCAATT TAGATGCTAGACCGGATCATTCTGGTCTTGCTTTCTAGCTCTTTTTCGATTCTTCTATCGATCTTAAGTGATTACTGTAC ATAATCAGTGTTCACTTTTCCCACTGAATTGGTA…	>scaffold-GANB-2018785-Cyathea_spinulosa_# 3'5' Frame 2_excerpt MSSTNLIINVIKLQAIQLFLLGGVTIAFFLLVTTTRLLQQQDQFNMASVEVMDGAEAHWSASPAKKDDPKQLQNSELALNPNLMARRHERVMSLRKLASSLSPDYHKVFLQKADVIRGVVPIISSSDNVYEVIKLAERIQEEVKNESKREVRSVRQSDDEAQLPACCTRHDLTATTTSAGKKPPVDESAAFHVDYKGPKTHPPKNN
Cyathea spinulosa	Cysp GANB-2065482	1KP	scaffold-GANB-2065482-Cyathea_spinulosa		>scaffold-GANB-2065482-Cyathea_spinulosa CAGCCTTAGATAACAGGGAATCTATGCATTCCTTAATGGAATCAGCCAATAATCAGGTCTACAGAAGGTTCCTGTTCAGC TGGAATAAAGCAAAGGCTGAGAAAGAGCATGAAAAGAGGATCTTATTTGAGAGTGTGAAGAGAACGCTTGTAGAAAGGGA CGGAGCTGGATTTCACCTGGACTACAGCAGTCCCAAAACACACCCTCCCAAGAACAATTGATCTCAAGGCGATCAATTGA GTACACAAACGCAGCCATCCATCGCATATGTTAATGAGCATCTCTCAGCGTTTACTATATCACAGCAGCAACGCCAATTA TGTATAATTGTGCAGGCTTGGCACGCTGCTTGGC…	>scaffold-GANB-2065482-Cyathea_spinulosa_# 5'3' Frame 3_excerpt ALDNRESMHSLMESANNQVYRRFLFSWNKAKAEKEHEKRILFESVKRTLVERDGAGFHLDYSSPKTHPPKNN
Cyathea spinulosa	Cysp GANB-2066512	1KP	scaffold-GANB-2066512-Cyathea_spinulosa		>scaffold-GANB-2066512-Cyathea_spinulosa AACTTACATTGCAGAATTAATGCATCAAGACGCCGCATCCTGATCCGGGAAAGGGGTTAGTTTATAATTAGTATAATGTA TCCTCAGCGTCTTTCTAGTATCTAAATACTGGTCAAGAGTCATATACTGCTGTCACCGGCATAGCATCTTGGCGGTTGTG ATCAGTAATAACCATCAATTTATGTATTGCATTAAGACTCTAACATTAGTATTAGGGGTTGATATGCATGAATCGATCAA GTTTTAAGAATAGCTGGTATTAATTAAATGGCGTTTAATACTAATTATTCTTAGGCGGGTGGGTTTTGGGGCTACTGTAA TCAACGTGAAAAACAGCTTCAACATTGTTGCTTT…	>scaffold-GANB-2066512-Cyathea_spinulosa_# 3'5' Frame 3_excerpt PILCEKGNEELPLKHLIFWKRVEHYRIRRLLRSEEKTAFHEGKQTSTSTNTQSNNVEAVFHVDYSSPKTHPPKNN
Cyathea spinulosa	Cysp GANB-2067085	1KP	scaffold-GANB-2067085-Cyathea_spinulosa		>scaffold-GANB-2067085-Cyathea_spinulosa GCTAGCTAACTAAGGATAATTACTAGTTATGAGCTCTGCTTAAGCAAGTAATTCAGATACTTGATTACAGATGCTTGTTA ATTACTCGATTAATTGCGAGGCGGCTTCGTTGGAGGATGGGTTCTTGCCGATTCATAGTCTATTTGATCCACCATAAGCA ATCTCTCCTCGGAGTACTCTACACCTTTGGCAGCTAGAAGCCTCTTGGATTTGATCCGCCTTGCTTTGATCTTCTTGTGC TGCAGCTCAGACCTCTGTGCTAACTCAACGTTGATTCGCAAGGAATCATCGCTGCTGACAGCTTCGGAAATTAGTCCAGA GTTTACAGGCTTAACGTGATAAGCTTGCTTTTGA…	>scaffold-GANB-2067085-Cyathea_spinulosa_# 3'5' Frame 2_excerpt MRSSFAFMLLSAFAFVNLAFMVPIVVARKQLFETSTAAVRKGSNESNTMELQSSQKQAYHVKPVNSGLISEAVSSDDSLRINVELAQRSELQHKKIKARRIKSKRLLAAKGVEYSEERLLMVDQIDYESARTHPPTKPPRN
Cyathea spinulosa	Cysp GANB-2067465	1KP	scaffold-GANB-2067465-Cyathea_spinulosa		>scaffold-GANB-2067465-Cyathea_spinulosa TCATTATATAATTATTATATAATAATGGCCCATGCTGGCTATAATAATATGATAAATTATAATATAATGGCATGATAAGG CTCATTGTTGTGATGATTAATTGAAAAGATCAATATGTAATATATCAAAATTATTATTTGCGAGGAGGCTCAGTTGGAGG GTGAGTTCTAGCTGATGGGTAGTCCACATGATAAACCAGCATGATCCTCTCTTCATTAATGAACTCGTTGTCTTTAATTA CAAGACGTGTTCTGGCCTTGGCGCTAGTTCGCTCTGTACTGCTTTTTGTTGCAGGGCTCATCTTCTCTGGTAATTTCGTT AGTAGACCTTGATTAGTGGCAAGAGCTTGATTAA…	>scaffold-GANB-2067465-Cyathea_spinulosa_# 3'5' Frame 2_excerpt MKTPLCFPSLTWFSILLMLLSLALAPSMARKTPLNQVSASHGAGACNNQTINAGFSKDLQQPNIKAALNYSINQALATNQGLLTKLPEKMSPATKSSTERTSAKARTRLVIKDNEFINEERIMLVYHVDYPSARTHPPTEPPRK
Cyathea spinulosa	Cysp GANB-2067697	1KP	scaffold-GANB-2067697-Cyathea_spinulosa		>scaffold-GANB-2067697-Cyathea_spinulosa CACTTGCATATATATTGATCTCGCCTTAAACACATTACAAATCCCTTGACAGACATTATAATTTAGGTTATCAGTTTCAT TACCTGCCTTAATTATCCTCTAATTTCCCTACCCTCACTATATTCTTCATCTATAGTCCGTAATCATACTGCTATCCTAC ATGATTTCTCATTAATATCTCGTTGGCATCAGCATTACGGCTCAGTTGGAGGATGGGTTCTTGCCGCCGCATAATCAACT TGATCCATCAGCAGCCTTTCTTCAACAACCTCTAAGCTTTCGCCAGAAGCCTCCATATTTGTAATTTCTGGTGCTGAAGT GCCAGCATCTTTAGTTGCAGGAGCTTCAATGGCG…	>scaffold-GANB-2067697-Cyathea_spinulosa_# 3'5' Frame 3_excerpt MKSFLSSHASFFLLIILTFLCLPWHTLPIVARKQLANQVSAAANANEIGGWLGAQGHYHYETSAIEAPATKDAGTSAPEITNMEASGESLEVVEERLLMDQVDYAAARTHPPTEP
Cyathea spinulosa	Cysp GANB-2068650	1KP	scaffold-GANB-2068650-Cyathea_spinulosa		>scaffold-GANB-2068650-Cyathea_spinulosa CGAGTGTGTGTGTGAGAGAGAGACACAGAGCGCGGTATAACACCGGGACCTCTGCTAAGCTAGTTCTTCGTTTAAAATTA CACATTAGCAATAGCAGAAGAGCCTTCTTTCACTTCGTAGCAGCTAGGAAAGATTCGTCAGAAGTATGAAGCTTGTTAAC TATCATAACGTTATTTTATTTGCTGTCACTCTATCGAGCTTGTTTGTAATCACCAGCTCAACTCAGTACAGCTCGAGTCC ATTAAGCAAGGGCAATAATAATGCGACAGGCAATGTAATTGCACGCATAAAAGAGAGAAGGGCGCAAGCCTACGACGACG GATCCAACCATACAATAATCAAGGACTCGAGTTT…	>scaffold-GANB-2068650-Cyathea_spinulosa_# 5'3' Frame 2_excerpt MKLVNYHNVILFAVTLSSLFVITSSTQYSSSPLSKGNNNATGNVIARIKERRAQAYDDGSNHTIIKDSSLQVQRKKDADHDRIRKHIATKTTVITSHLQRRKLTRKASRIQRNYRRTRNSSSSTDLMERFLVDHVDYPSARTHPPTEPPRKL
Azolla filiculoides	Azfi Azfi_s0001.g000109	FernBase	Azfi_s0001.g000109			>Azfi_s0001.g000109 MNLNPSRPYQLMFLFLYYINLSILVFEILPIVKSTNAKLYQNEEGIMRTSSYIAESEDTTQQSSFDDKVQYSSITLQHKQ GGSFLLNPHNYFLKSLMCANNGTSKLIKRLLRRFLIIDCEYIDHTQGHQRILRSHKNMLEKATKQGRKVLNISHKDINTN LYQTRQYKWRIAHDNGISSNVNFNADYSSPKTHPPKNN*
Azolla filiculoides	Azfi Azfi_s0005.g009323	FernBase	Azfi_s0005.g009323			>Azfi_s0005.g009323 MWVAMYVLVYTLGLINILLSPLICEGIEDAQTTDDSRVVNPSGSTHVRPWEIDDARGPTSTKAIHSSASTTVMFDPHTTT HSSSSTIHSAPSNLISAQDYSRPTTHPPHSN*
Azolla filiculoides	Azfi Azfi_s0024.g020322	FernBase	Azfi_s0024.g020322			>Azfi_s0024.g020322 MISIVIKLLGVCLISSIILMALFSHMKALDFIVKPGLEESRRSGYGIIGTEHHHHHHHHHHSLDNTDLSTESADRIMLIV RSRKLLKAESSEFESNHHHHHHTENAALTEKKITIEASNFNGINQQTFNSTQNPSTPIESDDNDDHNYASSFHVDYNEPK THPPKNN*
Azolla filiculoides	Azfi Azfi_s0038.g026322	FernBase	Azfi_s0038.g026322			>Azfi_s0038.g026322 MGLVKVHAMCVVVAMCMFLYIVNGDQVIKEASMKKISSRFLLDVHSLEFMEGKNDVVDKGDTSSPEHVHFHLDYQGIRTH SPNNPQDQIVKHVSTCDP*
Azolla filiculoides	Azfi Azfi_s0042.g026829	FernBase	Azfi_s0042.g026829			>Azfi_s0042.g026829 MNPKRLCINTNHHHHHHTRNMIIRLISIACFFIALFLALSMLLLDSFNTSTSASSSSESSEEEPFLLTPQVIHLHVEDLP IITENNDDQKEESKGLVDESASFHVDYSGPKTHPPKNN*
Azolla filiculoides	Azfi Azfi_s0092.g043048	FernBase	Azfi_s0092.g043048			>Azfi_s0092.g043048 MRNLGRMFFFFLLLLFYFCLCLPISGSCEQQFTIHHHRHRSIIQDLGHDDAYNEMNPMEAADKIALHKDSHVDFINKDRQ MVEYVDYASASTHPPTEP*
Azolla filiculoides	Azfi Azfi_s0092.g043079	FernBase	Azfi_s0092.g043079			>Azfi_s0092.g043079 MANSFTKLMLIFPLILQVLITSHCYPLHSKHGLHVTNHHSARPSLHTPKCEQLTCHIHHDLKKKEMVVSHKGQGRLSVAF NNVDYARPRTHPPTKPPRKLL*
Azolla filiculoides	Azfi Azfi_s0192.g057042	FernBase	Azfi_s0192.g057042			>Azfi_s0192.g057042 MYQLWTPKVNIMCGGLIISGYNVDSLSKVNNDNNDLQTYHGITQHEVHYVGRPSRKLRAKSNSIRLVVHMDKKTKVNVNT LINVGHIGAAQKLSLKKLKVKRKHSQPSPPSVDQAEAFRVDYNRAKTHPPKNN*
Azolla filiculoides	Azfi Azfi_s0289.g063285	FernBase	Azfi_s0289.g063285			>Azfi_s0289.g063285 MDLSVLLMPGLWIIIFFFFFILLNVIYPNQYSNGPQKGIASLGLHKSTNKGIPLDPLSGFIRIHGTGFMWLNSIDWKSNT GGDLISNLVDQSTSSNHEKLHEHKEEVNGIQMKNEKKKNRRRKRMLLLDSDRMMIRRKRRYVRKSRKKTVVSQEDQSLFT NQRTNPVFIDVDYKSERSHPPKNN*
Salvinia cucullata	Sacu Sacu_v1.1_s0010.g004651	FernBase	Sacu_v1.1_s0010.g004651			>Sacu_v1.1_s0010.g004651 MESRHRRPSDKLELVPPCSIFRFVTGPLVVIGSAMATLLYILLLLLLLLICTCRPLNHSTYGRQLLPPLHQSIDQQQQMH MMNPTEMKASGGQILSNHNSPISGGICVRCLLRLLMHVDDGCGWNLFQTSSQESTSVSVITRTAGESIDTDDSRWTEGGV DERNYKAVVRIGLRSRGQSALLCIMGRGRMRDHDDCNSCKARSRAIARKLLLQPQSSPPPPPPKRAAGNSSVDVFDNFRK KSHRRSRTGSSAGGGVVDMIDYSRPNTHPPKNN*
Salvinia cucullata	Sacu Sacu_v1.1_s0023.g008901	FernBase	Sacu_v1.1_s0023.g008901			>Sacu_v1.1_s0023.g008901 MYCSLLAMNLTIHSSCNKKIILYISIALALLILGSMKLQLAGQIKRERSDIDWERNVAAEAAEHIIIAIANAGTEHHQGH TQRIVEKGWTVDISSNTNGRKLLSAAATTDLEESRSILHRSGTKRASLRKRRRRANLQVNAVQNSRRKQQRLDGVAAAAK DVDDRASFHVDYSGPKTHPPKNN*
Salvinia cucullata	Sacu Sacu_v1.1_s0105.g020143	FernBase	Sacu_v1.1_s0105.g020143			>Sacu_v1.1_s0105.g020143 MYSPSIIPMLITSIKLALSITLFLSPNNTFDEHTSLEEMLHSKVEPSTKVVQLRLAVPVPTSYSKQSAEKAINLRSRKLL GESGSSAIKGKSGGESELAEQSKASVSPKSIKKTKMEGAGAHNHNQTSNHNFKNPSTSNSPTATHSNSHSPINPFHLDYS GPRIHPPRNN*
Salvinia cucullata	Sacu Sacu_v1.1_s0167.g024242	FernBase	Sacu_v1.1_s0167.g024242			>Sacu_v1.1_s0167.g024242 MLTHSFTHSGATMFNALILILSFFSCISMFLIDIAIAFPSSPQQVTTINDQGNVQLKSIGDLDSLPRENLPLLGASWKGS SRKHSSSKLRSKSIRRSLMMQISPKSTRKTTTACKRNPKSGHGDSHVHAFHLDYSGPRIHPPRNN*
Salvinia cucullata	Sacu Sacu_v1.1_s0232.g026461	FernBase	Sacu_v1.1_s0232.g026461			>Sacu_v1.1_s0232.g026461 MDLRKLSCVVIVMCILLCIVIQCGKSKESSSHVSSSRFLLGVNSYDSTQFVEGRTNKKLEETGNSFPQDSQYHLDYSDPK THSSGSPQDPHVKHGSK*
Lygodium japonicum	Lyja PBUU-2008293	1KP	scaffold-PBUU-2008293-Lygodium_japonicum		>scaffold-PBUU-2008293-Lygodium_japonicum TAGGTGACATAAGATGATCTCCACAAAAGAATCATTTGAAGCTATAAAATTCAAGTATCTTATGGGGGTAACTACTTAAC ACTGTGCTCCTCACCTAACTTAACCATATATAAGCTATAGTTTTGATCACCTTGAAATTGACACAAAGTCGTGGGTGATN GACATGTACATATGATACAAAAAGTATGTGGAGGGTGGAGTGTCAATTGTTCTTGGGGGGGTGTGTGTTAGGACCAGTGT AGTCCACATGGAAGGATCGTAAGTATCTGCTTGCGCCATAGTTAGGTTGACTAGTTGCTAGTTTAACGGCTTTAAGTGGG TCGCCTAATCTCCTGGGCTTTCTCATTAATGGC…	>scaffold-PBUU-2008293-Lygodium_japonicum_# 3'5' Frame 3_excerpt SNIEFEVQLRLKSGNTSYLHKLANQDYGDGPVMKKQNQYRTPLMRKPRRLGDPLKAVKLATSQPNYGASRYLRSFHVDYTGPNTHPPKNN
Lygodium japonicum	Lyja PBUU-2026584	1KP	scaffold-PBUU-2026584-Lygodium_japonicum		>scaffold-PBUU-2026584-Lygodium_japonicum AGTTGTTCTTGGGTGGATGTGTTTTGGGTCCATTGTAATCAACATGGAATGCTGACGATTCATCGACAGTCGCATGAGGA TCGCCGTGAGTTCCTTGGCCTTGAGT	>scaffold-PBUU-2026584-Lygodium_japonicum_# 3'5' Frame 1 TQGQGTHGDPHATVDESSAFHVDYNGPKTHPPKNN
Sticherus lobatus	Stlo XDVM-2012093	1KP	scaffold-XDVM-2012093-Sticherus_lobatus		>scaffold-XDVM-2012093-Sticherus_lobatus CTTTATCGATCTGAACGATTTCTTGTAGATCATGTGGATTATCCATCCGCCAGCACTCACCCACCCACAGGGCCTTTGCA CAAGTAGCTGCGCCATTACATTTTTTAATCTCACACATT	>scaffold-XDVM-2012093-Sticherus_lobatus_# 5'3' Frame 1_excerpt LYRSERFLVDHVDYPSASTHPPTGPLHK
Sticherus lobatus	Stlo XDVM-2028243	1KP	scaffold-XDVM-2028243-Sticherus_lobatus		>scaffold-XDVM-2028243-Sticherus_lobatus GCCGTGGCTTCTCTTGAACGGAGGCCGGGGAAGAAAACGGGCGTTGATGCGGATTCGCGAGCACTGGTGACGGGCAAGAA GAAATCCAAACGCACCAAAGGCAAAATGACATTCGTATATGATGCGGATTACCCCGTAGCAAAAACCCATCCCCCAACAG AACCTCCTCGCAGATAGAATCTCCGGCTTCAACTTTTTGCATGCATGCAAATATTGGCAAGGAAGTAAGCATTCTTTTTT GAGATGGACGATGAGGGGCAAACAGAATGATAATGGGCGATCGCATCTCATCCTGAATTAGCACTGCATGGCAGTGTCTC TTGTACATTTTACTATTTCACAGGTCTTGTACTT…	>scaffold-XDVM-2028243-Sticherus_lobatus_# 5'3' Frame 1_excerpt AVASLERRPGKKTGVDADSRALVTGKKKSKRTKGKMTFVYDADYPVAKTHPPTEPPRR
Sticherus lobatus	Stlo XDVM-2033620	1KP	scaffold-XDVM-2033620-Sticherus_lobatus		>scaffold-XDVM-2033620-Sticherus_lobatus CGTAAATGGAGCAATCATTTATGCCTTAGCAACAAAAAGGGGGTGTTCTACTACTACATGCCAATGGAAGTCCAAGAAAA GAGTTCATGAGTTGGAAATCCTAGTTGGGAAACAATAGCAAGCTCTCATGTTACAATATAAAATGCCAAGAGGCTTAATA CATTCTTTTTCAAGGAGTACCAAGTGTGGCCAGTGCTAGAACTCTACTTCAGAGGAGGTTCAGTGGGGGGATGGGTTCTT GCCGAGGGATAATCCACATGATCAACAAGCAACCGAACTTGTAACTCATCATCATCATCGACTTTGATCTTCAGCAGCGT CTTCGCTTTGGTGATTTTGTTCCTCTTTTTTGGC…	>scaffold-XDVM-2033620-Sticherus_lobatus_# 3'5' Frame 2_excerpt MRNDLRAALLGFLVVFASLLLTPTAARKQLSQVPSVTKGNETSKGSPNPSVALHSHQANSSNVSFSLKTRSRNLDSGRYPNSYTTGPKKRNKITKAKTLLKIKVDDDDELQVRLLVDHVDYPSARTHPPTEPPLK
Sticherus lobatus	Stlo XDVM-2034806	1KP	scaffold-XDVM-2034806-Sticherus_lobatus		>scaffold-XDVM-2034806-Sticherus_lobatus AAAAAAAAGTTCGGCACTACACCATATATATATATATATCTGTATACTGAACGGATACGACTTTGCATCTTGAAGAGAAA TACAAGGCATAAAAAATCACTTTCAAATGGCTGATACTCGCAGTACAAAGGTATCTGGTAGCAAAGTGCTTCCATGAGGA AGAAACAACTTATGCTGCCGAACATATACGGTCTAACAAGAAATAACAGAAACTGCTCCGATGCCTGAAATTAATAAACA AAAGTAGCTCATCACCAGGGTTGCTGGCTCGTGAACATACAACTCAGTGCTGAGTTACTACACGCGATTATCGTTGCAGC TATCTGCGAGGAGGTTCTGTGGGGGGATGGGTTG…	>scaffold-XDVM-2034806-Sticherus_lobatus_# 3'5' Frame 3_excerpt MRSTSYFALFWLLVVFWSLALTCSTARKQPTHVASVVDIDIAADTKANGTHVASVDSSKQSSQIKKLPQMAKESKAEPKSMHEIAGAGSHTQTRLQKKKAKRTKAKSFLVKDEDLFQDRLLVDHVDYPSASTHPPTEPPRR
Hymenophyllum bivalve	Hybi QIAD-2006003	1KP	scaffold-QIAD-2006003-Hymenophyllum_bivalve		>scaffold-QIAD-2006003-Hymenophyllum_bivalve TTTCAAAATGTACCCATTAATTAGAGAGAGAGCTTTGTACTAAGTAGAGCCATAATAAAGGGAATAAGGATCCATCCAAA TGATGCATTAGAGTGCTAAGTAGCTAATGCTTTAGCTTCGGAGGCTCTACGGGTGGGTGAGTTCTGGCTCCAGCATAATC CTCGTGATCAACCAGCACACGGTGATCTTCATCAGACCACGGATCATTGCCGTGTTTCTCCTCTTCTGCCGTAATTTTGA TCTTTGACTGCAGTTTCTGTGCGCGACCCGGCCTCGGGAGGTGCTGTATGGTGCTTGAAATTCTGTATTCCGTCAGAGGC GGCCCGGCATCAAAACCGGCTCTTCGCAGG…	>scaffold-QIAD-2006003-Hymenophyllum_bivalve_# 3'5' Frame 2_excerpt MIGGLRRAGFDAGPPLTEYRISSTIQHLPRPGRAQKLQSKIKITAEEEKHGNDPWSDEDHRVLVDHEDYAGARTHPPVEPPKLKH
Hymenophyllum bivalve	Hybi QIAD-2007264	1KP	scaffold-QIAD-2007264-Hymenophyllum_bivalve		>scaffold-QIAD-2007264-Hymenophyllum_bivalve CTGTTGCTATATACCAGGGCGGCCTTATCATTGTCGGAACTCGAGAGTGCCTCTATTCGATAGGCTTTGTGTCCACTCGC GCTTAGAGCACTCTGTGAGGAAGAGAGAGACGCGCACGTGAACATGAGGCTTACCGTCTGCTTCGCCGTGGTTTGCTTCC TTAGCGTTGCTGTGTGCTCAGCTCGGACAACCTCCGCAGCTCGCACGAAGCTCACGCTAACATCTTCAGGGACGGACGCC AACTCCGTGATTAAATCGATGATACCTTCGATTGGGCATACTGAGGCAGCAAAACTTCCGACCCTTGCTCTCAAGGGAAT CGTGAAGTTCAGGTCGAAGAGAAGGTCTCT…	>scaffold-QIAD-2007264-Hymenophyllum_bivalve_# 5'3' Frame 1_excerpt MRLTVCFAVVCFLSVAVCSARTTSAARTKLTLTSSGTDANSVIKSMIPSIGHTEAAKLPTLALKGIVKFRSKRRSLTRADSYALLTNSNSQKKRSRRTSTRKVLVRSDDLFDGRLLVDHVDYPSARTHPPTEPPLKKVKPQP
Hymenophyllum bivalve	Hybi QIAD-2054126	1KP	scaffold-QIAD-2054126-Hymenophyllum_bivalve		>scaffold-QIAD-2054126-Hymenophyllum_bivalve GGAGAGAGATCTATTCAATATCTGCCGCTGTGTGCATGAGCGAGAGACAGAGAGACTGAAAAAAGGAGATTAAGAACATG AGGAGCTTCCTCTACGTTGGTTTCTTTTGGTTCCTGTTGGTTTTGTCGAGCCTAGTTTTTGCAACTACCGTTGCAGCAAC TCGCAAGCAGCTCGAACATGTCGCAACTCCTATCCTCGCTATTTCATCCGTTTCTTTTACACGAGCCAGCAACATGAATG GCTCGCTACGTGCTTCAACTGAGCAATCACAGCAAATAAATTCTTCTTCTCAAGTTCTCAAACCGCACAAGGCCAGATCG AAGAAGATGGAAGCTCTTGCAGCTCCAAAC…	>scaffold-QIAD-2054126-Hymenophyllum_bivalve_# 5'3' Frame 3_excerpt MRSFLYVGFFWFLLVLSSLVFATTVAATRKQLEHVATPILAISSVSFTRASNMNGSLRASTEQSQQINSSSQVLKPHKARSKKMEALAAPNAHKATADRAKAKTILVKDVNFLQERMLVDHVDYPSARTHPPTKPPRK
Hymenophyllum bivalve	Hybi QIAD-2055246	1KP	scaffold-QIAD-2055246-Hymenophyllum_bivalve		>scaffold-QIAD-2055246-Hymenophyllum_bivalve TCCATATATTGACTAACGGCAAATAGATTATACAGTCAGTTCTTGTCTCAGAACGATCGGCTCATTTACATTTTGCAGGC TTTGCTGCAATCCATCTCTGTTGACTAATGGCAAAACAAATATATCCGTTCTTGTGTCAGAACGATGCTCATCCAATTTC CAAATACAATCAGTTTTTGTCCATATATTGACTAACGGCAAATAAATTACATAGTCAGCAAATACATTACACAGTCGGTT CTTGTCTCGGAACGATGCTCTTTCCGATTATGTATCGCATTGAATGCCACAGGATGTGATACTGTACAGCCCACAAGGAA TGGTCGGTGTCTTCTTCCTGCCGTGTAATT…	>scaffold-QIAD-2055246-Hymenophyllum_bivalve_# 3'5' Frame 2_excerpt LVSKAIQVLVATGTGSSDESTPMVQEAAIVSRKLDYFSKLSRHSRRRASQRRVSVGTSRKLIRDKNLKRTSRRRSSMGIYGHRSAAFYADYSGPKTHPPKNNQTP
Hymenophyllum bivalve	Hybi QIAD-2055996	1KP	scaffold-QIAD-2055996-Hymenophyllum_bivalve		>scaffold-QIAD-2055996-Hymenophyllum_bivalve CCTTGATTGGAGTTACAGCTTCCGGCGAGGCATAAAGCCACATAAGATCATATGCATGAAACTTCGATTACGATATCTCG TTTAGCTGTAATTTAGAATGATATAAACTACAACAAAGGATAATATGTTTGCATGGAAGTATGAATCATAACTGAGCCAT GTTACAACCAAAATTCCGATTACATATCAATAAGATTGCATCTGCGGACCATTGACAACCGAAGCGTATGGTTGGGAGGA CGAAGCAATAGTAGTCGATCGGCCGGACAATAAGTACACCTACTTCATGATCAATATGAAGCCAAGATGACATTTATAAC ACATAGTTGCAGAAAGTTAGCCAGCGTCGA…	>scaffold-QIAD-2055996-Hymenophyllum_bivalve_# 3'5' Frame 3_excerpt MRITLCVAFLWFLLANFLGSAITTSARKQLAQVNTATSNTNVETGLKLDRRSGLQASMSSHQSLKVPAPRTENYMGLGSAGSLSVNPAVNTNIKPQEIRSTQAVNAKKLLGKDERFFAERLLVDHVDYPIATTHPPTEPHGK
Hymenophyllum cupressiforme	Hycu TRPJ-2040424	1KP	scaffold-TRPJ-2040424-Hymenophyllum_cupressiforme		>scaffold-TRPJ-2040424-Hymenophyllum_cupressiforme CTGATATTATCAAACCAGAAGGATGATCGAATGGCAAATCATAGGCTCGGATAGAAGCAACTCTCGCAGCGCAGAGCTCA AAAATATTCGAGCCTAACATACATGGCAAATACATGCTGTGGGAAATACTTCCACACAGGAAAAAAAGCCTTGAATCCTT GTTGTCTAAGGTGCTATCCGTTCCCACTCTCGATTTCTATTTGCGAGGAGGTTTTGTGGGTGGATGAGTCCGAGCTGAGG GATAATCCACGTGATCAACCAGCATACGTTCTTGAAGAGAATTCACATCCTTCACAAGGATGATCTG	>scaffold-TRPJ-2040424-Hymenophyllum_cupressiforme_# 3'5' Frame 1_excerpt QIILVKDVNSLQERMLVDHVDYPSARTHPPTKPPRK
Hymenophyllum cupressiforme	Hycu TRPJ-2042545	1KP	scaffold-TRPJ-2042545-Hymenophyllum_cupressiforme		>scaffold-TRPJ-2042545-Hymenophyllum_cupressiforme TAGAGCCATAATAAAGGGATTAAGGATCCATCCAAATGATGCATTAGAGTGCTAAGCAAGTAGGCTAATGCTTTAGCTTC GGAGGCTCTACGGGTGGGTGAGTTCTGGCTCCAGCATAATCCTCCTGATCAACCAGCACACGGTGATTTTGTTGCAAAAC GCTTTCTTCATCAGACCACGGATCATTGCCGTCTTCCTCCTCTTCTGCCGTAATTTTGATCTTTGACTGCAGTTTCTGTG CGCGACCCGGCCTCGGGAGGTGCTGTATGGTGCTTGAAATTCTGTATTCCGGCAGAGGCCGCCCGGCATCGTAAACGGCT CTTCGCGGGCCACCGATCGTCG	>scaffold-TRPJ-2042545-Hymenophyllum_cupressiforme_# 3'5' Frame 3_excerpt TIGGPRRAVYDAGRPLPEYRISSTIQHLPRPGRAQKLQSKIKITAEEEEDGNDPWSDEESVLQQNHRVLVDQEDYAGARTHPPVEPPKLKH
Hymenophyllum cupressiforme	Hycu TRPJ-2042732	1KP	scaffold-TRPJ-2042732-Hymenophyllum_cupressiforme		>scaffold-TRPJ-2042732-Hymenophyllum_cupressiforme CTTTATTTGTACTATAAATGCATCATCCTTATTTCGATTCCACGTTACAACTTGCAAATATACTTGCAACATGATAATTC CTTCTCCAATTTCCACGTTACACTTTGCAGGCGATTTAAATCAATAATCGACTGATTTTCACGACAATAATAAGCTCTCA GTTAAAACTCCAGCAGTTTTTGTTAGAAAATTGCGAAACTCCGAAAACGTGCTAGTTCTGGCATACAAGTTTTATGTTGC CAGATGATCCACATCACGGCTGAGGTTTAACCTTCTTGAGAGGGGGTTCGGTCGGGGGATGAGTCCTAGCCGAGGGATAG TCCACGTGATCAACCAATAACCGC…	>scaffold-TRPJ-2042732-Hymenophyllum_cupressiforme_# 3'5' Frame 1_excerpt GRLLVDHVDYPSARTHPPTEPPLKKVKPQP
Hymenophyllum cupressiforme	Hycu TRPJ-2047847	1KP	scaffold-TRPJ-2047847-Hymenophyllum_cupressiforme		>scaffold-TRPJ-2047847-Hymenophyllum_cupressiforme GCGCGTGCATGCATGCATGCATGCAGCTTCCAAACTGATCATTAAACAACCAGGAAAGAAGATATGAAATCTTACTCTTA TACATATAATCCTAGCCATATCAACATTTTGTTTAACGTTTGTATATTGTTTCTCACCTTGTTGTATTAGAATTTGAATA TGTATTATACTCTTCAGCTACTTCATTCAAAACTTTCTTTCATGATCAGCTCACTTCTGCAGAAGTACAGCAAGGCAAAA TAACGCCAACAAGGCTCCTTATCACGACCTGCTGTATTACAACCGACTAGCTATCCCAGAATCAGCCTACTTGTGTGGAG GCTTAGTTGGTGGATGAGTCCTGG…	>scaffold-TRPJ-2047847-Hymenophyllum_cupressiforme_# 3'5' Frame 3_excerpt AGYHSKKLKRKQRKTLRMQEERKRNKNILSLGATTKIRGYRSERFLVDDVDYPSARTHPPTKPPHK
Crepidomanes venosum	Crve TWFZ-2028525	1KP	scaffold-TWFZ-2028525-Crepidomanes_venosum		>scaffold-TWFZ-2028525-Crepidomanes_venosum CAATAGAAGCGTATGGATTAGAAGGATCAAAACAGATTTCACGAAATAGAATACATCTGCTGGTAGTCGGCAGTAAGTTG CGGATTGGTTACATCTCGTTCATTGATCATGATGCTCAATTGCGTATCGAGAAACTGGCCTTTTGCTCTTACCAGGATTT GCTCTTGGCAGGATTAGTAAGCCCTTCCTACAATATTTACTTGCGATGAGGTTCCGTCGGGGGATGAGTGGTGGCTGACG GATAATCAACGTGATCCACGAGCAATCGTTTCACGGGGAATCCCTTCTTCGCTTTGGCCGCTTGCTCTGGACGTGAGATT TGCAAGTCGATGTTTGTGGCCAACGAGAGTG…	>scaffold-TWFZ-2028525-Crepidomanes_venosum_# 3'5' Frame 1_excerpt ETSLALDRLSELGVNIASHQSWKAATMSTENMHSGSSDSLSLATNIDLQISRPEQAAKAKKGFPVKRLLVDHVDYPSATTHPPTEPHRK
Crepidomanes venosum	Crve TWFZ-2029347	1KP	scaffold-TWFZ-2029347-Crepidomanes_venosum		>scaffold-TWFZ-2029347-Crepidomanes_venosum CCTGCTTCAATTGAGGAATCGATTTCTTCTTCTCGTGTTCTCAAACTTCACAAGACCAGGCTGAAGAAGATGGAGGTTGG TGCAGTATCAAAGAGGCGCAAGGCGAATCCGAAGCGAGTCAAAGCCAAAGATGTAGAACGATCGCTGGTTGACCAAGTAG ATTATCCATCGGCTCGGACTCATCCGCCAACGGAACCTCCTCGCAAGTAGAAATCAAGTCTGAGAGGATTAAGATGGATA TTGCCTTAGGCAGGAAGAAATGCAAGAGTCTCATGCTGTATGGAAGTATTTCCTGCAGAATGTCATGCCCACATATGTTT GTCTTTAATATTTTTGAGCTCTGTGCTGCAA…	>scaffold-TWFZ-2029347-Crepidomanes_venosum_# 5'3' Frame 1_excerpt PASIEESISSSRVLKLHKTRLKKMEVGAVSKRRKANPKRVKAKDVERSLVDQVDYPSARTHPPTEPPRK
Osmunda sp.	Os sp. UOMY-2017823	1KP	scaffold-UOMY-2017823-Osmunda_sp.-gametophyte		>scaffold-UOMY-2017823-Osmunda_sp.-gametophyte TGGAAATGAAGCTGACGAATCGGCTGCGTTTCACGTCGACTACAGCGGTCCCAAAACACATCCTCCCAGGAACAACTAAG TTGCTGCAATAAATTGGGTGTTCT	>scaffold-UOMY-2017823-Osmunda_sp.-gametophyte_# 5'3' Frame 2_excerpt GNEADESAAFHVDYSGPKTHPPRNN
Osmunda sp.	Os sp. UOMY-2053382	1KP	scaffold-UOMY-2053382-Osmunda_sp.-gametophyte		>scaffold-UOMY-2053382-Osmunda_sp.-gametophyte GCTTTGCCTCAGCACAAGCTCATGTTAGCTTAGTTGAAGTCTAGAAGCTTAATTATGCTGGATTCCAAACCGACTTCATG TCAAAATTCTCGGCTTCGTAGCTGTGTATCAGCATGCGGTGCTTCTATTTGCGCGGGGGTTCAGTCGGTGGATGAGTCCT TGCTGAGGGATAGTCTACATGATC	>scaffold-UOMY-2053382-Osmunda_sp.-gametophyte_# 3'5' Frame 1_excerpt DHVDYPSARTHPPTEPPRK
Osmunda sp.	Os sp. UOMY-2068428	1KP	scaffold-UOMY-2068428-Osmunda_sp.-gametophyte		>scaffold-UOMY-2068428-Osmunda_sp.-gametophyte GAGATCTAAGAAGTCACAAAATAACAAGCTTCAGGCAGATACTCGCTCGCAGAAGCTCCAAAACAAACGAAAAACAACGG CAAGGGTACGAGTGGAAGCTGGAGGAGGGAAGCTGCAAGCTAATCTGCGCGAAGAACGGTTTCTTGTTGATCATATAGAC TACCCTTCAGCAAGGACTCATCCACCCACAGAGCCTCCGCACAGGAAGTAGCCCAAGCCCAAGCACAAGCTCAAGGAGAT AGATAGAGATGTAGATCAGCTTCGACTACACCAAAGAGTTTTGACATCAAGCCATAGCTTCAGCAAGATCTCAGCAGACA GCAGGCCGCCGCCATGGAAGCTTCAGCA…	>scaffold-UOMY-2068428-Osmunda_sp.-gametophyte_# 5'3' Frame 2_excerpt RSKKSQNNKLQADTRSQKLQNKRKTTARVRVEAGGGKLQANLREERFLVDHIDYPSARTHPPTEPPHRK
Osmunda sp.	Os sp. UOMY-2073455	1KP	scaffold-UOMY-2073455-Osmunda_sp.-gametophyte		>scaffold-UOMY-2073455-Osmunda_sp.-gametophyte ATATACACATGTTCTGAAAGCCTAAGACCTTTGTTGGGAAAGGATTTCTGAACACATGTAAGCTGACTCAATTATTTTTC CGAGGGTGTGTTTGGGGACCACTGTAGTCAATATGAAATGCGGTTTCATCCCTGCTCATTATCTTCTGTGCCTCAATACT CTTCTGCTCTTCAACAGAAGCATCTTCTTCATCCAGCAATTTGGAGGAACTTCTTAGAAAGCGACGACTGACCTTCAGGT CTTCAGCTATTTCTTCCTTACCATGACATTGGACAAGCCTCTGAAAAATCAGATGCTTGGGAAGCTCCTGAGGACTTTTT CGACACAATGGATTGCCAAGTTGTAATG…	>scaffold-UOMY-2073455-Osmunda_sp.-gametophyte_# 3'5' Frame 2_excerpt MVFGLLLLRTTNKSLRDEQEGYGDSNSPREEDSWPHIYSYSGSKEDLRSQHMFLAEDKASSHEKLVVQDMVAPLQLGNPLCRKSPQELPKHLIFQRLVQCHGKEEIAEDLKVSRRFLRSSSKLLDEEDASVEEQKSIEAQKIMSRDETAFHIDYSGPQTHPRKNN
Osmunda sp.	Os sp. UOMY-2074992	1KP	scaffold-UOMY-2074992-Osmunda_sp.-gametophyte		>scaffold-UOMY-2074992-Osmunda_sp.-gametophyte TTTGAAACACCGATTTTTTATTAACTTGGCAGTGATACAAATTTATATCAGCTACAGACTTGTATAGCGGAAGAAGAAGA TCGCTACAAGTTGCTTTCATGCTCCTCTGCTCGTTCAGCTGCTGAATCCTAGCAACTTCCTCATGCTGTTTTCTAAAAAG ACTTGATGTCAAAATTATCTCCAATCGGTCCTTCTATTAGTGCAGAGGCTCAGTCGGTGGATGAGTGCTGGCTGAGGGAT AGTCTACATGATCAACTAGAAATCGTTCGTGGTGAAGCGTCCCTGAACTACCCATTTCTCCAGCTTCTACTTGCAACATT ATATATTTCGGCCCTTTCATTGTACCTT…	>scaffold-UOMY-2074992-Osmunda_sp.-gametophyte_# 3'5' Frame 2_excerpt MKLSHSIAILWLLIAVWSLALSTATARRQLMQVAAELKPTARNGVAEASPTYNVQAKGSSQDFKRLKTKSKKVNIAAIATETKNHLQKGTMKGPKYIMLQVEAGEMGSSGTLHHERFLVDHVDYPSASTHPPTEPLH
Osmunda javanica	Osja VIBO-2005737	1KP	scaffold-VIBO-2005737-Osmunda_javanica		>scaffold-VIBO-2005737-Osmunda_javanica TCATACATGCAAAATAAGTGATTCCCATCTTGCACAGAATATAGCACGTAAGAAGTGATATTGAAAAACCGATTTATGAT TTGCTTTGCAGTGATACAAATTTATATCAACTACAAACTCGTGTAGTGGAAGAAGAAGATCGTGTAGTCGTTTAGCTACA GAATCCTCGTGCTTGATATACTTCTGAAACGACTTGATGTCAAAATTATCTCCAAACGATCCTTCTATTTGTGCAGCGGT TCAGTCGGTGGATGAGTGCTGGCTGAGGGATAGTCCACATGATCAACTAGAAATCGTTCTTGTTGGTGCGTCCCTGAACT ACCCATTTCTCCAGCTTCTACTTGCAACGTTGTAT…	>scaffold-VIBO-2005737-Osmunda_javanica_# 3'5' Frame 3_excerpt MKPSHSIAILWLLIAVWSLALSTATARKQLMQVAADLKITSRNGVAEASPTYKVQAKGSSQDFKRLKAKSDKTVNIAAIATDTENHLQKGEMKHTTLQVEAGEMGSSGTHQQERFLVDHVDYPSASTHPPTEPLHK
Osmunda javanica	Osja VIBO-2070120	1KP	scaffold-VIBO-2070120-Osmunda_javanica		>scaffold-VIBO-2070120-Osmunda_javanica CAAAAAGCTATGTAAGAATTAAGCATGTCTCAAGTATCCCTATATGGATTGATGAAGATATATTATCATCAAATCTACGT AAGCTTAGCTAACTGATCACCTTTCCCAAGTCGATAGCTCGTCACATCTCTTCAGTTCCGGCCCAATCTCTTTGCCCCGT GCAGATCAGGTGGTTCCGTCGGTGGATGCGTCCTTGCCCGTGGATAATCCACGTGATCCACCAGAATCCGTTCCTCATAA CCATCCCTTGCTAGATCAAGTTCTTCGGCCGAATTTTCTGCTTCAATTGATCCCACAACAGCGCCCACATGTCCTGTCTC CACAGCTGTGTCCACAAGACCGCCACCATGTTCAT…	>scaffold-VIBO-2070120-Osmunda_javanica_# 3'5' Frame 1_excerpt MAFSRIIRGFGLFVAVALWLQPQVAATTRKMLAGSVTENPCQLTNLLSSQTAQDAKTLMTNGSLNTERDSVLMEPAEANEHGGGLVDTAVETGHVGAVVGSIEAENSAEELDLARDGYEERILVDHVDYPRARTHPPTEPPDLHGAKRLGRN
Osmundastrum cinnamomeum	Osci BIVQ-2008867	1KP	scaffold-BIVQ-2008867-Osmundastrum_cinnamomeum		>scaffold-BIVQ-2008867-Osmundastrum_cinnamomeum CCTCGATTATGCAGCGGCCAGGACCCATCCGCCAACCGAACCCTGAAAACATTGCTTATTTAATTATTTAATTATTCTAA CCACTAATTGTTCCCCCCCCC	>scaffold-BIVQ-2008867-Osmundastrum_cinnamomeum_# 5'3' Frame 2_excerpt LDYAAARTHPPTEP
Angiopteris evecta	Anev NHCM-2002346	1KP	scaffold-NHCM-2002346-Angiopteris_evecta		>scaffold-NHCM-2002346-Angiopteris_evecta GGAAAGTTCGTGCACTATCTAAGGATCTGGGGAGATCAGCCGAAAGCTTTTTGACGACAGAAATCAAATCACCGGATTCG GGAAGGATTGCGAACGTTGCTATGACAGGAGAAAGCAAAGCTTTTCCCAAGCAATTGCAGACCGAAAAAGCTGAAGACGA CGACGCTGATTCAAATCAAGAACGATTTCTCCTGGCTCATTTGGACTATCCTGTGGCTTCAACTCATCCACCCACGCAGC CTCCGCTCAAGAAAAAATATCCCTGATTAATTGTTGTATGTGCTTAAACCTGCGAGTCTGCGACTTCCCTTGGAGTTGAG CTACTACTATCTGAGTCAGAAACCAGNNNNNNN…	>scaffold-NHCM-2002346-Angiopteris_evecta_# 5'3' Frame 3_excerpt KVRALSKDLGRSAESFLTTEIKSPDSGRIANVAMTGESKAFPKQLQTEKAEDDDADSNQERFLLAHLDYPVASTHPPTQPPLKKKYP
Angiopteris evecta	Anev NHCM-2007299	1KP	scaffold-NHCM-2007299-Angiopteris_evecta		>scaffold-NHCM-2007299-Angiopteris_evecta GGACAAGGGCCTCATTCAAGGACAGGGCTGGTGAAGAGAGGATGTAAGAGGGTTAAAAGAATGAGGTGTTAGTGTTGGTA AGTTATTAACAAGCCATTCAAACATATTGTGAAGAAAATCATCCTTAATAAAAATCGATCTTGCTGCTGCTGCTTCTTCT TCTTCTTCTTCTACTTGTGGTGTGGAGGTCCTATCGGTGGATGCGTCTTTGCCCTCGCATAGTCCTCCACATCATCCACC AGATCTTGCTCCTTCCCAGACTCCCTCTCGTGCCTCTTGATTTCAGAAAGTTCCAACGCCTCCAACCTTCCTCCCCCTGC CTCAGTTTCAGTCCTCATTGAACTGATCAA	>scaffold-NHCM-2007299-Angiopteris_evecta_# 3'5' Frame 1_excerpt LISSMRTETEAGGGRLEALELSEIKRHERESGKEQDLVDDVEDYARAKTHPPIGPPHHK
Angiopteris evecta	Anev NHCM-2008673	1KP	scaffold-NHCM-2008673-Angiopteris_evecta		>scaffold-NHCM-2008673-Angiopteris_evecta AGCAAAACAAATCCTTCACATTGAAAGTTTTCACTTGAAACATCTCTGTTTAGACAAAGGAAAACAAAGGTACGGCATGC CCTCAGGAAGAAGCGTCACAAAGTTGGTTTCAAAAGGGATAGTACCATTAGGAGCGAGAAAAAAAGGGGGTTAGAAACGG GAACGGAATGGGAAGGTGTGGATGGAAGGGGGTATGGGGAATGTGCGGTGTGCAAAAAGGAATAATAATATGAAGAGTGG GAAAGGAAATAGATATGAAATAAGGAGGCTCCAAATTTGTGAGGATAATATAAGAGAGGTAAAAAGAGAGGAACTAGCTA AGGAGAGGTGCGACGAGAAAGGGACTAAGTAAG…	>scaffold-NHCM-2008673-Angiopteris_evecta_# 3'5' Frame 2_excerpt EEEERENVDYAGARTHPPVEPPHDKRDELHN
Angiopteris evecta	Anev NHCM-2008775	1KP	scaffold-NHCM-2008775-Angiopteris_evecta		>scaffold-NHCM-2008775-Angiopteris_evecta TGCAGATCTCCTTGAAGGTGGGCTCTGCTTTTGCCACACATTTGCCATCCGAATGGTTTTCTCGACGTAATACTACACGC AGCAGACACGAACACTGTATGCTAAGCATTTGGGGGCATATACTAAGAAGGGGAGAGAGACAGAAGATGAGGTTCAGTCA TTGTATTCGAGTGATTTGTCTGCTTATTGCCTTGCTGAACCCGCTCGAAGTATTGGCTACAGGAGCTCCAAGAGAGCTTA ACGCAGACGCCACAGATGTTGAGAAGGCTGTAGCAGCACCTGATGGAACGGGGAAGTCAGCCCAAAAACCTTTCGCAAAC GACAAGCGCTTCCGAACCTTGGGCACCGAAACA…	>scaffold-NHCM-2008775-Angiopteris_evecta_# 5'3' Frame 3_excerpt MLSIWGHILRRGERQKMRFSHCIRVICLLIALLNPLEVLATGAPRELNADATDVEKAVAAPDGTGKSAQKPFANDKRFRTLGTETKIATLEGGKGAPTDPMNVENDDEDEGVGESRAERFLGAHLDYPSASTHPPTEPPHK
Angiopteris evecta	Anev NHCM-2013382	1KP	scaffold-NHCM-2013382-Angiopteris_evecta		>scaffold-NHCM-2013382-Angiopteris_evecta GATCCTGCGAAGAAGGCCCAAGGACTTCACAATGTGCTATGGAAATTGTGCTTTCGGTCCATAGACCAGACTCATGGGCC TTCTTCGCAGGATCGGAGTGTTTGGGCTCCTCATAGCTATCGCTATATGGGCCGAGTCTATCCAACCACATGCAGCTGTT GCGTGTCGAAGGACGCTTATCGGGTCTGCTAAAGGTAAAGAAAAAGCGCATTCATTCAAAGATTGTGTTCTCGTCCCCTG GCCATTTTTAAAGAAGAGTAACAATCATGCGATGTTCTCGGTCGTTACTGTGACCTCCGTTGCAGGACTTATTATTCTTA TTGCTTCTTCCACATCATCTTCGACTGCGTTTA…	>scaffold-NHCM-2013382-Angiopteris_evecta_# 5'3' Frame 2_excerpt MFCCSISMQNEEETRESEHREAALKWLKIENQAFRVVHVLDLMATDKVVEESREERELIDDVDYARAKTHPPVEPPHK
Marattia sp.	Ma sp. UXCS-2009673	1KP	scaffold-UXCS-2009673-Marattia_sp.		>scaffold-UXCS-2009673-Marattia_sp. GCAGCTATACAGAACAGAAACTCCCCAGTAGAGTAACTCGAGGGACAAGGGCCTCATTCAAGGACAGGGCTGGTGAAGAG AGGATGTAAGAGGGTTAAAAGAATGAGGTGTTAGTGTTGGTAAGTTATTAACAAGCCTTTCAAACATATTGTGAAGAAAA TCATCCTTAATAAAAATCGATCTTGCTGCTGCTGCTTCTTCTTCTTCTTCTTCTACTTGTNAGGTCCTATCGGTGGATGC GTCTTTGCCCTCGCATAGTCCTCCACATCATCCACCAGATCTTGCTCCTTCCCAGACTCCCTCTCGTGCCTCTTGATTTC AGAAAGTTCCAACGCCTCCAACCTTCCTCCCCCTGCCTC…	>scaffold-UXCS-2009673-Marattia_sp._# 3'5' Frame 2_excerpt MGLVHMAPVFGLLIVIALWIQPQAAAATRRALVGSATAMRVGEEGSEAVSKTEKKHVGSLISSMRTETEAGGGRLEALELSEIKRHERESGKEQDLVDDVEDYARAKTHPPIGPXK
Marattia sp.	Ma sp. UXCS-2036288	1KP	scaffold-UXCS-2036288-Marattia_sp.		>scaffold-UXCS-2036288-Marattia_sp. TTTCGAACAAAGATGCTGGCAAGGATCTTGGGCAGGAACGAGATCTTGTGGATCATGATGAAGATTATGCTGGGGCCAAG ACACATCCACCAATGGAGCCTCCACGCAG	>scaffold-UXCS-2036288-Marattia_sp._# 5'3' Frame 3_excerpt SNKDAGKDLGQERDLVDHDEDYAGAKTHPPMEPPR
Marattia sp.	Ma sp. UXCS-2067653	1KP	scaffold-UXCS-2067653-Marattia_sp.		>scaffold-UXCS-2067653-Marattia_sp. TGAATAGTCATTTCCTTTACCACTGGTCAATGGTCGTATAGCATCTACTTGCGTGGAGGCTCCAGTGGTGGATGCGTCTG AGCCGCCGCATAATCTAGATCATCAACCAGAACTCGACTCTGTTGAAGATCCTTGTGACGACTGCGTGC	>scaffold-UXCS-2067653-Marattia_sp._# 3'5' Frame 1_excerpt ARSRHKDLQQSRVLVDDLDYAAAQTHPPLEPPRK
Marattia sp.	Ma sp. UXCS-2082603	1KP	scaffold-UXCS-2082603-Marattia_sp.		>scaffold-UXCS-2082603-Marattia_sp. GGGGTAATTAGGAGCAATTAATTAATTGGGGTCAGATAGTAGATTAAGCAGCAATTAGGAAATGATATTTGATAGTAATA ATAACAATAATAATAATATAAAAAAATTAGGGTTCGGTTGGCGGATGGGTTCTGGCAGCTGCATAATCCAGGTGGTCAAC CAGCACCCTCTCTATTTCCCTCTGCAAATTTTCT	>scaffold-UXCS-2082603-Marattia_sp._# 3'5' Frame 2_excerpt ENLQREIERVLVDHLDYAAARTHPPTEP
Marattia sp.	Ma sp. UXCS-2088080	1KP	scaffold-UXCS-2088080-Marattia_sp.		>scaffold-UXCS-2088080-Marattia_sp. GGGGGGCTTAGTTGGGGGATGTGTCCTTGGACCAAGATAATCCACCTCGTCGACTGCTAGCCACCTTCTCTTCTTGCCTT CATAAACATGCTTCTGGGACAAATTCCTCCTTGCAAATTTCTTTTGATGTTGAAAGCTAGCATGAGCTTTAAAGGTGGAC GTTCTCGCCGCCTGACTCTGCAATGTTTTAGTATTCATGATCTTTTCTACGA	>scaffold-UXCS-2088080-Marattia_sp._# 3'5' Frame 3_excerpt VEKIMNTKTLQSQAARTSTFKAHASFQHQKKFARRNLSQKHVYEGKKRRWLAVDEVDYLGPRTHPPTKPP
Marattia sp.	Ma sp. UXCS-2116416	1KP	scaffold-UXCS-2116416-Marattia_sp.		>scaffold-UXCS-2116416-Marattia_sp. CCCCAGTACGCGCAAAAGCTTTATTTATTTATAACTGGAAAGATACATGGCAGTGTGAACTCGAGAGTGAAGCTGGGCCT ACTATGCATGAGAAAGTAGCACAATCAACCGATCAATCGATCACCTCTGCTTCTCCTTCTGGACTAAAATACATCGGAGT GTCAACTCAAGACTGAAATTGGCCCTCCTACGCATGAACAGCACAATCCATCCATCAATCCGTCAGCTGTGCCTCTACTT GTGGGGTGGTTCTGTGGGTGGATGTGTTGAAGCTGATGGATAATCCAGATGCGCCCCCAGAAATCGTTCTGCGCGTGATT CCCCCACACCCTCGTCCTCATCGTCATTTTCCACGTTCA…	>scaffold-UXCS-2116416-Marattia_sp._# 3'5' Frame 3_excerpt QKPFANDKRFRTLGTETKIATLEGGKGAPTDPMNVENDDEDEGVGESRAERFLGAHLDYPSASTHPPTEPPHK
Marattia sp.	Ma sp. UXCS-2119469	1KP	scaffold-UXCS-2119469-Marattia_sp.		>scaffold-UXCS-2119469-Marattia_sp. GTGCACTATCTAAGGATCTGGGGAGATCAGCCGAAAGCTTTTTGACGACAGAAATCAAATCACCGGATTCGGGAAGGATT GCGAACGTTGCTATGACAGGAGAAAGCAAAGCTTTTCCCAAGCAATTGCAGACCGAAAAAGCTGAAGACGACGACGCGGA TTCAAATCAAGAACGATTTCTCCTGGCTCATTTGGACTATCCTGTGGCTTCAACTCATCCACCCACGCAGCCTCCGCTCA AGAAAAAATATCCCTGATTAATTGTTGTATGTGCTTAAACCTGCGAGTCTGCGACTTCACTTGGAGTTGAGCTACTACTA TCTGAGTCAGAAACCAGTGAGCATCATGTTGCTTGTGGG…	>scaffold-UXCS-2119469-Marattia_sp._# 5'3' Frame 3_excerpt ALSKDLGRSAESFLTTEIKSPDSGRIANVAMTGESKAFPKQLQTEKAEDDDADSNQERFLLAHLDYPVASTHPPTQPPLKKKYP
Psilotum nudum	Psnu QVMR-2016500	1KP	scaffold-QVMR-2016500-Psilotum_nudum		>scaffold-QVMR-2016500-Psilotum_nudum GTCCTTACGCAGTAAGAACTTACAAGGTTCAAGGAGGTTTGGAACAGACCAGTTAGTAGTAACATCCAATCGATAGATTT ATGTAATATCCACCATTTCTTAGCATTGAAATGTTTCATGGAGACGTAAGAAATCGGAGGGAAAGGTGTGGGTGTTTGGT TGAGAACTGAATTTGAGGAGGAAGTACTGGTTTCAACCGCAGAAGAGATGATGATTTGTCACTGGACTGCCCATTTTTCT CTATTTCTTTGTGCATGTATCCTTTTTGACGCCGCACGGGCTTCTACTCGGAAAGAGATTGTTAAAACGTTTACAGAGGA AATCGCAATGCCAACTTCGGCCGAGAATTACATCCAG…	>scaffold-QVMR-2016500-Psilotum_nudum_# 5'3' Frame 1_excerpt MMICHWTAHFSLFLCACILFDAARASTRKEIVKTFTEEIAMPTSAENYIQQDMYSRQPTKNIFGSVPVRTVHVLEDISTAYESGKERILVDHIDYPTASTHPPIEPPGQGGLINAGMH
Psilotum nudum	Psnu QVMR-2042269	1KP	scaffold-QVMR-2042269-Psilotum_nudum		>scaffold-QVMR-2042269-Psilotum_nudum CACCCAATAGACCTCTCTTTTTTGGAGGCTCCACTGGTGGGTGAGTTGATGCTGAAGGATAATCTACATGATCCACGAGA ACTCGTCCCTTCGTAGACTCTTCAATTTCATCCGGATTGCCAATGTCCTCAGAAGC	>scaffold-QVMR-2042269-Psilotum_nudum_# 3'5' Frame 1 ASEDIGNPDEIEESTKGRVLVDHVDYPSASTHPPVEPPKKRGLLG
Psilotum nudum	Psnu QVMR-2052371	1KP	scaffold-QVMR-2052371-Psilotum_nudum		>scaffold-QVMR-2052371-Psilotum_nudum CTCCATTCTGTTGACAGTTGAAAAGCCCATCTAAAAGTGCTGCCATTCTTGCAAGAAAACACCCTTCAGGGTGTCAAAAA TCAGGACACTCCCGAGATGAAAATGGTACTGCAGCCTCACTGATCCCCTTGGTTCATGGCATACAAACTGTCACCCTCTA ATGTTCAGTCATTGCTGGGAGGGTGTGTTTTGGGTCCACTGTAATCGATGTTAAATATCGGTTCCTGCTTATGTGCTTCC ATTGATATTCTTTCTGTAGGTGTAACTCTTCGTGATTCATCTGACATCCTTCGTTTCATTAATCTCCTAGGTGAACCCTC AC	>scaffold-QVMR-2052371-Psilotum_nudum_# 3'5' Frame 3_excerpt EGSPRRLMKRRMSDESRRVTPTERISMEAHKQEPIFNIDYSGPKTHPPSND
Psilotum nudum	Psnu QVMR-2053826	1KP	scaffold-QVMR-2053826-Psilotum_nudum		>scaffold-QVMR-2053826-Psilotum_nudum AACCGATGTTTCACATTGATTACAGTTCACTTAAAACACACCCTCCAGGCAATAATTGAAGATTGCTTGCCAACCCAAGT GTTATCACCCACAGCTACTTCTAATTGTACAACCAGAGATGACAGCACCAAGTAGCTAAATTTAAGTCACGCAACTCCTA AAAGTTTCTCTGCACAAAGGATTTGAGAAACGTGGTAGATAATGCGTGCTTCGAATGCTGAACGCAAGTTATCGCCAACA TGAGACAACGAATATCATATGCAGGTCAGCCCTTTTCTGAAAGCACAGTAGATGACATTACCAGACCATTCTATCAATAA TTAGAAAATTATGGAAGGGCAGGCCCACGATCAATAA…	>scaffold-QVMR-2053826-Psilotum_nudum_# 5'3' Frame 3_excerpt PMFHIDYSSLKTHPPGNN
Tmesipteris parva	Tmpa ALVQ-2006658	1KP	scaffold-ALVQ-2006658-Tmesipteris_parva		>scaffold-ALVQ-2006658-Tmesipteris_parva CACACAAGGCAATATTTTCCTCCTCGCACAGGGACGGTGTCAATAAGAATATTACCAGTCGCGTATTTTGCAGGAGGCTA CTGACCCAACAGAAGTACCGCAGTCTAGACAATGTGAATGTCCAACAGCAGAAGNNNNNNNNNNNNNNNNNNNNNNNAGT GTTACGAACAACTTCAGTTGCAACATACAAGGATGATCCCATGTTTCACACTGATTACAGTAGACTTAAAACACACCCTC CGGGAAACAACTGAAGATTGCCTGGGAACCCAAGTGTTATCAC	>scaffold-ALVQ-2006658-Tmesipteris_parva_# 5'3' Frame 3_excerpt HKAIFSSSHRDGVNKNITSRVFCRRLLTQQKYRSLDNVNVQQQKXXXXXXXXVLRTTSVATYKDDPMFHTDYSRLKTHPPGNN
Tmesipteris parva	Tmpa ALVQ-2017383	1KP	scaffold-ALVQ-2070208-Tmesipteris_parva		>scaffold-ALVQ-2070208-Tmesipteris_parva TGTCTCAAGAGAAGTACCGCGGTTTAAGCAGTGAGAATGTTCAATGGCAGATGGCAAACACACAGAGAAGTTCAATTGCA ACGTCCAACGATGAATCGATGCAGTTTTACATGGATTACAGCAGACCCAAAGCACACCCTCCTCGACATAACTAAAGACT ACCTGGAAACTCGGC	>scaffold-ALVQ-2070208-Tmesipteris_parva_# 5'3' Frame 3_excerpt SQEKYRGLSSENVQWQMANTQRSSIATSNDESMQFYMDYSRPKAHPPRHN
Tmesipteris parva	Tmpa ALVQ-2031123	1KP	scaffold-ALVQ-2031123-Tmesipteris_parva		>scaffold-ALVQ-2031123-Tmesipteris_parva AAGTACAGAAACTGATCAATCTGCAACATCTGGGAAGGAAAGAGTTCTTGTGGATCACATAGATTATCCTGCAGCTTCTA CTCATCCACCCATTGAACCGCCC	>scaffold-ALVQ-2031123-Tmesipteris_parva_# 5'3' Frame 2_excerpt STETDQSATSGKERVLVDHIDYPAASTHPPIEPP
Tmesipteris parva	Tmpa ALVQ-2070208	1KP	scaffold-ALVQ-2070208-Tmesipteris_parva		>scaffold-ALVQ-2070208-Tmesipteris_parva TGTCTCAAGAGAAGTACCGCGGTTTAAGCAGTGAGAATGTTCAATGGCAGATGGCAAACACACAGAGAAGTTCAATTGCA ACGTCCAACGATGAATCGATGCAGTTTTACATGGATTACAGCAGACCCAAAGCACACCCTCCTCGACATAACTAAAGACT ACCTGGAAACTCGGC	>scaffold-ALVQ-2070208-Tmesipteris_parva_# 5'3' Frame 3_excerpt SQEKYRGLSSENVQWQMANTQRSSIATSNDESMQFYMDYSRPKAHPPRHN
Tmesipteris parva	Tmpa ALVQ-2090954	1KP	scaffold-ALVQ-2090954-Tmesipteris_parva		>scaffold-ALVQ-2090954-Tmesipteris_parva GCCGTGGCTGGTGAGACATGGTTTAATATAAAATATATTAGAGGCCGGAGAGCAAACAAATCAAGTTTAAGCAGACGACA GTGTCCTGTTGCCGATGCTGTAGCTTCCACGTCCAATGTTGGAATGCTGTCTTCATAAATTCCCTTCTTGTTGCGCTTAT GACACAGAGATAGAGAGGTTTAATTAGAGGTAAGATACATGAGAAGAGGTGCAGGTAGTCAATTGTTGTTGCTTGGAGGA TGCGTATTGGGTACACTGTAGTCAATGTGGAACACTGCCTCATCCATATTTCTTGCACCTGCAATG	>scaffold-ALVQ-2090954-Tmesipteris_parva_# 3'5' Frame 2_excerpt IAGARNMDEAVFHIDYSVPNTHPPSNNN
Tmesipteris parva	Tmpa ALVQ-2092893	1KP	scaffold-ALVQ-2092893-Tmesipteris_parva		>scaffold-ALVQ-2092893-Tmesipteris_parva TGTCTCAAGAGAAGTACCGCGGTTTCAACAGTATGAATCTTCAATGGCAGAAGGCAATCACGCAAAGAACTCCAATTGCA ACGTATAACGATGAACCGATGTTTCACAAGGATTACAGCGGACCCAAAATACACCCTCCTCGAAATAACTAAGGACTGCT TGCAAACTCCGCTGCTATTTAAGCTTATTTTGAGAAGGGAACTTGAACTCCATTGCTATCTCAATAGTTCGTGTAGCTGC CAATGGGCTTTGCTAACTTAGGATGACAGAACATCCTTGGAAAAATGTCGAGAGAAGCCTCTCTGTCGACACAGGGATGA GAGAAGACGTGACA	>scaffold-ALVQ-2092893-Tmesipteris_parva_# 5'3' Frame 3_excerpt SQEKYRGFNSMNLQWQKAITQRTPIATYNDEPMFHKDYSGPKIHPPRNN
Tmesipteris parva	Tmpa ALVQ-2093169	1KP	scaffold-ALVQ-2093169-Tmesipteris_parva		>scaffold-ALVQ-2093169-Tmesipteris_parva GCAGTGGGAGCTGACTATTTTATTTTATTTTATTTTATCTGAAAGCAGTGAGATCTCACTCTTCACTTCCTGTTCACTGA TTCGGCTTCTGAGGAGGATCCACCAGTGGAGGATGAGTATTGGCGGGAGAGTAATCCAGATTATCCATGAGGGATCGTTG TGTGTGGAATCTATCATTCTGGATGTGATCAGTGTCAACATAATGATTCATCACTGCCACAAGCCGTTCTTCAATTAGTA CCTCATTTGCCACTGACTGCTGAAATATCGCTGGTCCTTTTTCGTATTCTATTTCAGGGACTTCATTAGTTCCTACTTTG TAGAGCAGTCTTCCTCTAT	>scaffold-ALVQ-2093169-Tmesipteris_parva_# 3'5' Frame 3_excerpt RGRLLYKVGTNEVPEIEYEKGPAIFQQSVANEVLIEERLVAVMNHYVDTDHIQNDRFHTQRSLMDNLDYSPANTHPPLVDPPQKPNQ
Tmesipteris parva	Tmpa ALVQ-2097655	1KP	scaffold-ALVQ-2097655-Tmesipteris_parva		>scaffold-ALVQ-2097655-Tmesipteris_parva TTGTGGGGTATTGGTAAAAAAGATGGGTGGGAGAACACGTTTGGATCTTATGAGAGGTTTTGTAATTCTTCTTGGTCTTC TCATGGCGTTCTCCTTGCGTCCTGGGGCAGCTGCTACAACTCGTAAAATTCTCATAGAAACTGGGGTTTTGCAAAGCAGT ACAGTGCTGGAAAACCCTGACATACAACGTGATCAAGGTTCATCAGTCCGCCTGCCCGGAAGGGAGAATGTGGCCATGGG CAGCACCAGTGTGTCTGGTGGTTTGGAGCTTCTGAATTCAGATAAGATTGATACCTTCCGACAGGAACGCTCACTTGTAG ATGATATAGATTATTCTTCAGCTAGGTCTCATCC…	>scaffold-ALVQ-2097655-Tmesipteris_parva_# 5'3' Frame 2_excerpt CGVLVKKMGGRTRLDLMRGFVILLGLLMAFSLRPGAAATTRKILIETGVLQSSTVLENPDIQRDQGSSVRLPGRENVAMGSTSVSGGLELLNSDKIDTFRQERSLVDDIDYSSARSHPPVEPPQK
Botrypus virginianus	Bovi BEGM-2002987	1KP	scaffold-BEGM-2002987-Botrypus_virginianus		>scaffold-BEGM-2002987-Botrypus_virginianus CTCCTTTCTGATTTTCAACACCTTGACATCAAACATGAAGCTCCAGGTATTAACTTTCTTGCTTCTGATCGCTTTCATCT GCTTGAAGCTACAAGTAGCCGCCGGTTTGCTCTCAGAATCTGTAACAGACAATGCAAAAGATTCCCAGGGAAATGTACCA GTCCACAATGAGGGACGATTTCTTGTGGATCATATTGATTATCCTTCAGCTAGGACTCATCCACCCGTTGAACCTCCATA CAAAAAGAAATCCACTCCGTCAAAGGCAACGGCAACGACAACAAGCGACCAATTGTTG	>scaffold-BEGM-2002987-Botrypus_virginianus_# 5'3' Frame 2 SFLIFNTLTSNMKLQVLTFLLLIAFICLKLQVAAGLLSESVTDNAKDSQGNVPVHNEGRFLVDHIDYPSARTHPPVEPPYKKKSTPSKATATTTSDQLL
Botrypus virginianus	Bovi BEGM-2021822	1KP	scaffold-BEGM-2021822-Botrypus_virginianus		>scaffold-BEGM-2021822-Botrypus_virginianus TAGGTGGCTCAATTGGTGGATGTGTTGAAGCTGATGGATAATCTACATGATCAACCAGAATTCGTTCCTGTAACGCATCT TCCTCCGATTCTGCTTCTTCCCCCGTTGATGACAATACACCAGTATCCTCTGATTCACGATTGACGCCCTTGTCGATAAG TCCCTGCTGCGACATCACCACGTCTTGATCTTTATGCAAAGTAATTTCAAACAACGCGGAACGGCCCACTGTTGTGACAA GTTTGTCAAGCTCCTTATGACGACGTGCTGTTGTTGTTGTTGCTTCCAAAAGGGTAGATGCAATGGCCAAGAACACCCAA AAGCAGCCATATTTGTTACACTGATTCATCC…	>scaffold-BEGM-2021822-Botrypus_virginianus_# 3'5' Frame 2_excerpt MNQCNKYGCFWVFLAIASTLLEATTTTARRHKELDKLVTTVGRSALFEITLHKDQDVVMSQQGLIDKGVNRESEDTGVLSSTGEEAESEEDALQERILVDHVDYPSASTHPPIEPP
Botrypus virginianus	Bovi BEGM-2052424	1KP	scaffold-BEGM-2052424-Botrypus_virginianus		>scaffold-BEGM-2052424-Botrypus_virginianus GGGATTTCTTTTTGTATGGAGGTTCCACAGGTGGATGCGTCCTTGCTGAAGGATAATCAACATGATCCACAAGCAATCGT CCCTGTCCAGGAAGTCCGTTCCAATCTAGATTGACTACCT	>scaffold-BEGM-2052424-Botrypus_virginianus_# 3'5' Frame 3 VVNLDWNGLPGQGRLLVDHVDYPSARTHPPVEPPYKKKS
Botrypus virginianus	Bovi BEGM-2080016	1KP	scaffold-BEGM-2080016-Botrypus_virginianus		>scaffold-BEGM-2080016-Botrypus_virginianus CGCAAGATCTCGCAGTTGTCCCGTCACAAAGGCGTGGACAAGATTTTGGACATCCGCCGTTCTCTGAGGGGCTCATCGAA AGAACAGAAGTCCCGTAGGAAGGTGCATAAGATGACTACTACCAAAAGAGCATCCACGCGAAAGCATAATGATGAGCCAG CATTTCACGTTGACTATAGTGGACCCAAAACACATCCACCCAGGAATAACTGAATTAGCTCTATCATGCGCC	>scaffold-BEGM-2080016-Botrypus_virginianus_# 5'3' Frame 1_excerpt RKISQLSRHKGVDKILDIRRSLRGSSKEQKSRRKVHKMTTTKRASTRKHNDEPAFHVDYSGPKTHPPRNN
Sceptridium dissectum	Scdi EEAQ-2008230	1KP	scaffold-EEAQ-2008230-Sceptridium_dissectum		>scaffold-EEAQ-2008230-Sceptridium_dissectum GATCAAGGTCTCTCTCGCACGCCACGCTTCGCCTTCTTTTTCCACAGCTCGCTCTCTTTTGCGTCTTCTACACTTCTCGC ATTTCTTTTTAATCTTCATACACACCTGTTCGCCTCCTTTCTGAATTTACACACCTTGACATCAAGCATGAAGCCCCAGG TAGTAACTTTCTTGCTTCTAATCGCTTTCATGTGCTTAAAGCTACAACTAGCCGTCGCTTTGCTCTCAGAAACTGTAACA GATAATGGAAAGGGTTTCCAGGGAAACATACCAGTCCACAATGAGTTAACAGACACCACAGATGAAGCTTTAAACATGGA GGTAGTGAATGTAGATTGGAAGGAGCTTGA…	>scaffold-EEAQ-2008230-Sceptridium_dissectum_# 5'3' Frame 1_excerpt MKPQVVTFLLLIAFMCLKLQLAVALLSETVTDNGKGFQGNIPVHNELTDTTDEALNMEVVNVDWKELDGEGRFLVDHIDYPSARTHPPVEPPYKKKAPPSKAKTTSDQLLH
Sceptridium dissectum	Scdi EEAQ-2015495	1KP	scaffold-EEAQ-2015495-Sceptridium_dissectum		>scaffold-EEAQ-2015495-Sceptridium_dissectum TTGAGACTCAAAATTTGTTTCTAAAATTGCATTACAGACAAATCTAATGGGGAAAAACAGAGAGAACCATAGTATAGAGA GAAAGGAAATCTAATGAATACATTCAGATATCTATATACTGTTCTATGGGTTTCTTCTAAAAACACCATAATCCTGGAAA CTCTTGCTTCTCTCTATCTCTTTATCTCTTCTGCGCCATTATCCATCCATCAATCACTTCTACAGCCTCTTTCTCCTAGG TGGCTCAATTGGTGGATGTGTTGAAGCTGATGGATAATCTATATGATCAACCAGAATTCGCTCCTCCACCGCATCTTCCT CCGCTTCCGCTTCCCCTGCTGATGATACTA…	>scaffold-EEAQ-2015495-Sceptridium_dissectum_# 3'5' Frame 2_excerpt MNQCNKYARLCVFLAIVSTLLEATTTTARRHKEIDKLVTTVGGSASLEIPLHKDQAVQQGLINKRVNRESEGRGTAVVSSAGEAEAEEDAVEERILVDHIDYPSASTHPPIEPPRRKRL
Sceptridium dissectum	Scdi EEAQ-2060722	1KP	scaffold-EEAQ-2060722-Sceptridium_dissectum		>scaffold-EEAQ-2060722-Sceptridium_dissectum AGCGAGTTAAAATGTTCAATTGTTTCTCGGAGGATGTGTTTTCGGTCCGCTATAGTCAGTGTGGAACGCTTCTTCATCTG TGTTTGATGACGTTGCAGCAGTTGAAACTGTCTTTCGTGTTGCAGTCATTTCCTGCATCTGCGGTACCTTCGTATCCAGA GATCTTACTTTCGACATATGTTTTTCTGATGTTCTGAG	>scaffold-EEAQ-2060722-Sceptridium_dissectum_# 3'5' Frame 1_excerpt LRTSEKHMSKVRSLDTKVPQMQEMTATRKTVSTAATSSNTDEEAFHTDYSGPKTHPPRNN
Sceptridium dissectum	Scdi EEAQ-2073816	1KP	scaffold-EEAQ-2073816-Sceptridium_dissectum		>scaffold-EEAQ-2073816-Sceptridium_dissectum CTTCCTAGTAGTTAAACTGTTTCAGGTTGCAGATAAACTATTTACAACAGTACTTCGACCTATAGTCTGACCTTGCACAT TCAAATGTAGGCCGAAGTACACTATCTTCGTTTGGTCTAATTACTGTTCAAATCTCGTGAGGAGACATGTGAGAGAGCAG GTTCAATTATTTCTTGGAGGATGCGTTTTGGGTCCGCTGTAGTCCGTGTGAAACGCTGCTTCGTCTGTGTTTGATGCTGT TGCAGCAGCTGAAGCAGTTTTCCTTGCTGCAGTCATCTCCTGCATCTGCGTCACTTTCCTAGTCTGCGATCCTCCTCGGG ACATATGTTGTTCT	>scaffold-EEAQ-2073816-Sceptridium_dissectum_# 3'5' Frame 2_excerpt EQHMSRGGSQTRKVTQMQEMTAARKTASAAATASNTDEAAFHTDYSGPKTHPPRNN
Sceptridium dissectum	Scdi EEAQ-2083277	1KP	scaffold-EEAQ-2083277-Sceptridium_dissectum		>scaffold-EEAQ-2083277-Sceptridium_dissectum CCTTCATTTGTAAAATATCGTCGTACGGTCACCAGCAAAATTATATAGTATGATACCTATCTATGAGTACTGCTTATACT TATTTCACTTTCAGAGTTTCCCTTGTGCTGTCACATATTGCAAAAAAAACTTCAGAGATTACATTTCACAGAGCTGCAAA TTTCATCTTGGATGCAGTTCTGTACAGGTATTATCCTGAACCTAATGATGTTTTGATGATAAATGTCAGTAGCACCATCT TTTCCAGTTTCTGGGACGTCCTCCACATTGTTATCCACCAAGTAGAATGTTGTCTTCAACCATTCGACTGTTTTGTCCAT TTTCCACATGATCTGTGGCGCATGATAGAG…	>scaffold-EEAQ-2083277-Sceptridium_dissectum_# 3'5' Frame 3_excerpt PQWHTDKVIKSHSEYLAADLMTDVPATASSEKVPAANAIRIEDKHGKALGRKGALPVRQLLIKRKISQLSRHKGVGKVSNIPRSLRGSSKEQKSRMKVHKMTTTKRTSTRKHNDEPAFHVDYSGPRTHPPRNN
Ophioglossum vulgatum	Opvu WTJG-2010453	1KP	scaffold-WTJG-2010453-Ophioglossum_vulgatum		>scaffold-WTJG-2010453-Ophioglossum_vulgatum CTAGAAAAAGAGGCAGACCCATTTACACCATAAGTATGGGAAGTATGTAGATATGGGTTGATATATTGCACATCCCAAAC CGGAAAGAAAGACCAGCAAGGAACATGACAATTAAGGGATAGAGGAGAACAGCATTTTCATGACTCTGTAATGGATTGAT GGATTATGGAGTCCTCTTTTTGAGAGGTGGCTCAATTGGCGGATGTGTTGAGGCCGAGGGATAATCTATATGATCAACCA GAATTCGTTCCTGCGATGATATTTCATCATCCTCAGCTGCTGCTTCTGCTTTCCTATCTGCTTCAAATGTTACTTCAGTC TCTTCCTTTTGCTCATGCTTAGTGTGCTTG…	>scaffold-WTJG-2010453-Ophioglossum_vulgatum_# 3'5' Frame 1_excerpt MKQYTGYGCLWLFITIMFVMLSQAAITATRRHNGLNKNVILRVSLHSSSKLAVSKDENLQLVFPINKHTKHEQKEETEVTFEADRKAEAAAEDDEISSQERILVDHIDYPSASTHPPIEPPLKKRTP
Ophioglossum vulgatum	Opvu WTJG-2010454	1KP	scaffold-WTJG-2010454-Ophioglossum_vulgatum		>scaffold-WTJG-2010454-Ophioglossum_vulgatum CTAGAAAAAGAGGCAGACCCATTTACACCATAAGTATGGGAAGTATGTAGATATGGGTTGATATATTGCACATCCCAAAC CGGAAAGAAAGACCAGCAAGGAACATGACAATTAAGGGATAGAGGAGAACAGCATTTTCATGACTCTGTAATGGATTGAT GGATTATGGAGTCCTCTTTTTGAGAGGTGGCTCAATTGGCGGATGTGTTGAGGCCGAGGGATAATCTATATGATCAACCA GAATTCGTTCCTGCGATGATATTTCATCATCCTCAGCTGCTGCTTCTGCTTTCCTATCTGCTTCAAATGTTACCTCNATG TGCTTGTTGGTGGGGAAAACCAGCTGCAAC…	>scaffold-WTJG-2010454-Ophioglossum_vulgatum_# 3'5' Frame 2_excerpt WHKGLNKNVIIRVSLHPSSKLVVHKDEELQLVFPTNKHXEVTFEADRKAEAAAEDDEISSQERILVDHIDYPSASTHPPIEPPLKKRTP
Ophioglossum vulgatum	Opvu WTJG-2064755	1KP	scaffold-WTJG-2064755-Ophioglossum_vulgatum		>scaffold-WTJG-2064755-Ophioglossum_vulgatum CTGACGCAAAATACTTCACTGTAAAGGGCTACTTCAGTTGTTCTTGGGTGGATGTGTTTTTGGGCTAGCATAATCAACAT GGAAAACTGAATCATCACTATACTTTGTAGCTGATCCTCTTCTGAAATTGCCCAT	>scaffold-WTJG-2064755-Ophioglossum_vulgatum_# 3'5' Frame 1_excerpt MGNFRRGSATKYSDDSVFHVDYASPKTHPPKNN
Equisetum diffusum	Eqdi CAPN-2000315	1KP	scaffold-CAPN-2000315-Equisetum_diffusum		>scaffold-CAPN-2000315-Equisetum_diffusum TTGTCGTCATGGCCACCCCCACCTTATATTTGTAATAATGAGCTTAGAAGTTTGCATTCCAACTACCATAAGCACCCTTT CCATCCACAACTACAGTTTAAACGCCTTCTCTCTCTCTCTCTCTCTTTAGACATATAGTAGCGATAAATTAAAATGGGGA TGCTTCTCCTACTCGCCCTTATCCTTCTCATCTCCGACAATAATATTATAATAGGATCATCTGCCCTGCCTACCTCTTCC TCCAAGCCCCCTACTCTAGACCTAAGACGGATGCTACACCACTCAGGAAGAGGTGAGGAGGATGAAAGCGTCGAAAAAGC CAAACCAGCAGTTTTGATGGGCGAACATGCGGC…	>scaffold-CAPN-2000315-Equisetum_diffusum_# 5'3' Frame 1_excerpt MGMLLLLALILLISDNNIIIGSSALPTSSSKPPTLDLRRMLHHSGRGEEDESVEKAKPAVLMGEHAATSVNLNFDENYMASEEGRGQEGLANNRHKLLQKARKKKGGRKRQKRGTEVAFRVDYNEPKTHPPINN
Equisetum diffusum	Eqdi CAPN-2008986	1KP	scaffold-CAPN-2008986-Equisetum_diffusum		>scaffold-CAPN-2008986-Equisetum_diffusum GCCCAAGGAACACAAGACCAGAATCCTCAATCAAGTAGTAGTTCAGTATCATCTTTAAGCCCAAATAACACATGACCAAA ATTTACAATCAAGGAGTAGTTGCAAATTTCTCAAGCAGGGAGTAGTTCAGTGTCATCTTTAAGCCCAAGGAACGTAGGAC CAAATTTCTCAATGAAGGAGTAGTTTACTATCATGTTTTTAAGCCCAAGGGACACGGGACCATAATTCTGTCTAAACTAA GAGGATATACAGCAACTATTTGTGCGTGGTAGTAAATAGTTGATGACTTGCCTGTAGAACCAGGTGGCTCATTTGTTGTT CTTGGGAGGGTGTGTCTTAGCCCTAGTGTAATC…	>scaffold-CAPN-2008986-Equisetum_diffusum_# 3'5' Frame 1_excerpt VTVLLDQIRGLDMVDFFFFLYAAFLLMCPLYEAMATIPTQAKAQQSVAHRLGVNPLLPQEQILESSTLSGRMRKENYPRLRLEISHNKPGLVVNDTVNVVVLAGKAKNKKNSKGGKKVQKVRGMKRVGGRERPLSKNESSFRVDYTRAKTHPPKNNK
Equisetum diffusum	Eqdi CAPN-2019443	1KP	scaffold-CAPN-2019443-Equisetum_diffusum		>scaffold-CAPN-2019443-Equisetum_diffusum AGAAAGCCAGGAAGAAGAAAGGAGGGCAGAAAAGGCAGAAAAGAGGTACCAAAGCTGCGTTCCACGTTGATTACGACAAT CCAAACACGCATCCACCCATCAATAACTAGCCTC	>scaffold-CAPN-2019443-Equisetum_diffusum_# 5'3' Frame 3_excerpt KARKKKGGQKRQKRGTKAAFHVDYDNPNTHPPINN
Equisetum diffusum	Eqdi CAPN-2023938	1KP	scaffold-CAPN-2023938-Equisetum_diffusum		>scaffold-CAPN-2023938-Equisetum_diffusum GCTTGATGGAATCTTATGCTTATAATTATGGTATTTTCTTAAAATGGGGTTTAGGGGATGGATGTGTTGTTGGAGGCGCA TAATCCACATGGTCCATCCTAATTAAATGCTTTTGATGGTGCT	>scaffold-CAPN-2023938-Equisetum_diffusum_# 3'5' Frame 3_excerpt HHQKHLIRMDHVDYAPPTTHPSPKPHFKKIP
Equisetum hyemale	Eqhy JVSZ-2011836	1KP	scaffold-JVSZ-2011836-Equisetum_hymale		>scaffold-JVSZ-2011836-Equisetum_hymale TTGTCAAGAGAAGACCCCAGTACAATTGTTACGAAGGTTGCACATCATCAAACAAGAACATTGTGAACCGGCAATGAACT TTGTATAACATACTAGATGCATAGCCAAAACCAGCTAGGGTTTGTACAGGTGGGCTGGCTCATCGTAGTAGTGTTCCGTC GAGGAATACTTTCAGCAATACTATATATGTGTGTGTGTGCAGATTGCAAAATGACAAGCATATTATAGGCAGGGTTTTGT TTATGCCAAGACAACAGCTCTATAGATGAACAAAGAACTTGTGTATAAATTAAGAAAAAGATACTGTATTAATTTCAGAA CTATAGATGATACATGTGTACATACATCTATGGCT…	>scaffold-JVSZ-2011836-Equisetum_hymale_# 3'5' Frame 1_excerpt NNNNNNIIIGSSALPTSSSLPPTLDPKRMLHYSGRSAEEIIETAKPAVLMSRRAAAGFKHNFDESYMASVQEAMANNRHKLLQKTRKKKGGRKRPKGETVFRVDYNEPKTHPPINN
Equisetum hyemale	Eqhy JVSZ-2014246	1KP	scaffold-JVSZ-2014246-Equisetum_hymale		>scaffold-JVSZ-2014246-Equisetum_hymale CGGCACTACTCGATCAAACTAGAGAGCTGGATAATGGTAGACTTCTTCCTCTTCTTCTATCTGGCGTTCCTGCTGAACAT GTGCCCACTCTATGAGGCCATGGCCGCCATCCCTTCTCAAGTGCAGCCCCAAGAGCCAGATTCTTATCGACCCGGCACTA ATGCACCACTGCCTCAAGAACAGATACTGGAATCTTCGATGCTTGGCCAGCGGATGAGGAAAGTAAATTATCCACGTCTT CGACATGGAATTAACCACAATAACCCTGGATTAGTGGTTAATGATACTGTTAATGCTGTTGTTCTTGCTGGCAAAGGAAA GCAAAAGAACAGCAGAGCTGGGAAGAAGATGCAGA…	>scaffold-JVSZ-2014246-Equisetum_hymale_# 5'3' Frame 1_excerpt RHYSIKLESWIMVDFFLFFYLAFLLNMCPLYEAMAAIPSQVQPQEPDSYRPGTNAPLPQEQILESSMLGQRMRKVNYPRLRHGINHNNPGLVVNDTVNAVVLAGKGKQKNSRAGKKMQKVRGMKRSGDRERPLSKNEPSFRVDYSRAKTHPPKNNK
Equisetum hyemale	Eqhy JVSZ-2119672	1KP	scaffold-JVSZ-2119672-Equisetum_hymale		>scaffold-JVSZ-2119672-Equisetum_hymale TTCTTCTTCTTCTTCTTGTGATTGAGTAACCCACAAATGTGCAATGATCCTAAGAGGACAAGTGCAGCCATTGGCATTGT TGATCCTTGTGGTCATGCTTGGACTTGAAGCAGCTTGCAGCTCAGTCCCTGTCCAAGCCGACCTCTTCTTCGTCAATCCG CCTCGCCGGCTTGCAGCACACCAGAAGAAGCCAGTGTCGGATGTTGCAGTGGTAGTGAGCAGCTCAGCTGGCCATGGCTC TGTTCCTCCTCCACCTATTGAGCAGAAGCTAGATGAAGGCGTGAAGGGTGCTGGAAATCCAGCTATGCAGGACATGGATG TGGCTTCAAGAAAACCCACCCCTGTTGGAGGCTCC…	>scaffold-JVSZ-2119672-Equisetum_hymale_# 5'3' Frame 2_excerpt MILRGQVQPLALLILVVMLGLEAACSSVPVQADLFFVNPPRRLAAHQKKPVSDVAVVVSSSAGHGSVPPPPIEQKLDEGVKGAGNPAMQDMDVASRKPTPVGGSFHVDYNSPVKHPPKNN
Equisetum hyemale	Eqhy JVSZ-2122434	1KP	scaffold-JVSZ-2122434-Equisetum_hymale		>scaffold-JVSZ-2122434-Equisetum_hymale CATATGCCATGTATTTCATATTAACTCAAAGATAATTTCGATACAAATTTATATATCATACTAGATAAAACACTATGCAT ACGTTTAACATACAACCATAGTAGTCTATACTTGTACCTAATTAGCAACTTTAGAAACAAGTCAATATATTTTTGATTCC TTATTCAATAATGTTCTTATGATTATGGCAATGTATTATAAATGGGATGAGGGGTTGGATGTGTTTTTGCACGCGTATAA TCCAAATGATCCATCCGGACAAAATGATTTCGATGGGATGCTTTGTTAATTTGTGTCACGTCTCTTCCTTTTACTTTCCA TTTCACACTTGTATAATAGGGAGGTCTCTCAAGTT…	>scaffold-JVSZ-2122434-Equisetum_hymale_# 3'5' Frame 3_excerpt MATSSTPSFLLLLLLLSLLSLLGPCICLVKTTATAYEVSPRKLLWQQQQQRFMELERPPYYTSVKWKVKGRDVTQINKASHRNHFVRMDHLDYTRAKTHPTPHPIYNTLP
Equisetum hyemale	Eqhy JVSZ-2123958	1KP	scaffold-JVSZ-2123958-Equisetum_hymale		>scaffold-JVSZ-2123958-Equisetum_hymale CCTCTTCCTCCTCCTCCTCCTCCTTAGCTTTCTTGCCTCCTACTTGACCTTATTTCATAACCCTCCATCAGTTGAGGATG TCTCTTTAGTGAATCCCTTCATCACAAGAAAACAACTATGGAAGGGATCTCAATTGGATATGCAACTCAAGGGACAAGAC TATCTGAACAGAGCACAACAGAAATTGATAGGGAGAAATGTGGTAAAAATTAACAAGGAACACCACCGGAATCGTTTAAT TAGGATGGACCATGTAGATTATGCACCTCCAACAACACATCCATCCCCTAAACCCCAATCTAAGAAAATACCATAGCTAC AAGCATAAGGCTCCATCAAGCATATAAACTAGATC…	>scaffold-JVSZ-2123958-Equisetum_hymale_# 5'3' Frame 2_excerpt LFLLLLLLSFLASYLTLFHNPPSVEDVSLVNPFITRKQLWKGSQLDMQLKGQDYLNRAQQKLIGRNVVKINKEHHRNRLIRMDHVDYAPPTTHPSPKPQSKKIP
Equisetum hyemale	Eqhy JVSZ-2124334	1KP	scaffold-JVSZ-2124334-Equisetum_hymale		>scaffold-JVSZ-2124334-Equisetum_hymale GGGTATTCGGTATAGGATATACAAATTTAAGCCTACATGGTATAAAACATGAAGGGGATAGGCTATACATCTTCAAGGGT ATAAGGTATAAAATTCAAAGGGTGTAGGGTATTGGCTATAGGGCAAAGGATATACAAGTTCAAGGGTATAGGGTATAGTT TTAATTGACATTATAAATTGAGGTTTACTCATTAAAGAAAAGCCTCAATGTGAGGCCCACTAGAATGGGTAACAACCATT AAATATTGGGAAGTGAAGTTTACATACATGTACCAAAATGAAGCCCTGCCAAGTAAGGAACCTAGTTAGTTGTTCTTTGG AGGGTGAGTTTGAGGAGCATTGTAGTCCTCAAGGA…	>scaffold-JVSZ-2124334-Equisetum_hymale_# 3'5' Frame 2_excerpt MTMAMTMILLSANTSPTLQLEWNSGNWRGRSMARRLTSSQRDAMLTSSRTRKRQGLDYRTLNQPIKYRKLLATPQPSAHGTSTISVTISHSSFPPSTPSTTKNPSKDTTFLEDYNAPQTHPPKNN
Equisetum hyemale	Eqhy JVSZ-2126182	1KP	scaffold-JVSZ-2126182-Equisetum_hymale		>scaffold-JVSZ-2126182-Equisetum_hymale AGAAGAAGAGGAAAGAAGAAGAGCAAATGCAAAGAATGGAGGTAGTGAGAAGGAAAAGTGAAGTTGGAAGTGTGTTTCAT ATGGACTATAGTCAGCCTAAGACTCATCCACCCATCAATAACTAAAGGATGGCCTAAACACTACTACTATTACTACTACC ACTCAACTCACTCATTTATTGAATATTCATTCATTAGAGAAAGACATATATACATACCCCCAACCAAAGCCCCCTACCCC ATGTAATTTATAATTACACACCATAGAAGCACCCTCAGATAAAGAAAAGCTTGCACCTATGCCCCTTAGGCTTGCACCTA AGTCACTTGGTCCCAAGAAAAGTTGTAAACTTTAA…	>scaffold-JVSZ-2126182-Equisetum_hymale_# 5'3' Frame 3_excerpt KKRKEEEQMQRMEVVRRKSEVGSVFHMDYSQPKTHPPINN

## Sheet: 5. Gymnosperms
Species	Sequence name in Supplementary Figure 4	Data source	Database entry name	Nucleotide sequence	Amino acid sequence
Juniperus scopulorum	Jusc XMGP-2004686	1KP	scaffold-XMGP-2004686-Juniperus_scopulorum	>scaffold-XMGP-2004686-Juniperus_scopulorum AAAGTAAGGAAGAAATGAAGTCTATTGCAGAAGTTGATGAGGATAAAAACAAAAACATTGAGCCCAAGAGAACAGAAATG TGGGTCGATCAATCTGATTATCGTGATCCAACCACTCATCCAGTTACTCCATCTCCCTGAGANCCTGAGAAAAAATCAAA TTAGGTGTACTATTCACAGCCTGCATTGCAATTTTTGGAGGGTCTACGGAGAGAGGAGTGTGAATGGTATTTTTGAGCTT CTTATTATCATGACATTATCAAAGCACGGATTATATGGA	>scaffold-XMGP-2004686-Juniperus_scopulorum_# 5'3' Frame 3_excerpt SKEEMKSIAEVDEDKNKNIEPKRTEMWVDQSDYRDPTTHPVTPSP
	Jusc XMGP-2007867	1KP	scaffold-XMGP-2007867-Juniperus_scopulorum	>scaffold-XMGP-2007867-Juniperus_scopulorum ACCAACTGGGATGATATAGCTAGATTTACATCACCCACGCAATCAATAATTCTATGAACTCTTTTAGTCCATTATAAAGC CCTTGGGGATTTCAGTATTTGTAAAGGGGGGATTTATTACTCATATAACAGAGAATACCCTTTCATTTTTCTGTCCATAT ATTCAGTCAACTGAAGAAGATGAAGAGCCTTCTGCAACTTATATGTTGTTTATCCATAACCTTATTGGTTCTAGACATGT GTGGAGAAGCTCGTCAATCGCCATGCATCAGTGACAAAGATTCCAGTGCACTTCATGAAAATGAGTTTCACCATTTGGAG GAGTCAAAATTTGATAGTGCTACAGTATTGG…	>scaffold-XMGP-2007867-Juniperus_scopulorum_# 5'3' Frame 3_excerpt MKSLLQLICCLSITLLVLDMCGEARQSPCISDKDSSALHENEFHHLEESKFDSATVLGVSHPKAEVSKNTISESTGGGGGVDPKWKKIGRNLMEEEFELGLGREMIEHIDYAGATTHPPSEPPKKKKTSSKEKSLHPPSRAH
	Jusc XMGP-2020357	1KP	scaffold-XMGP-2020357-Juniperus_scopulorum	>scaffold-XMGP-2020357-Juniperus_scopulorum CTGTGATTAAGAGTATTATTATTTGCATTGATTTGATTACATCTAAGGTAATGACTCATTGTGAATAGGGGGTTTTCTCT GAGCAGGAGTGTAGTCCATTCTTGT	>scaffold-XMGP-2020357-Juniperus_scopulorum_# 3'5' Frame 1_excerpt TRMDYTPAQRKPPIHNESLP
	Jusc XMGP-2046030	1KP	scaffold-XMGP-2046030-Juniperus_scopulorum	>scaffold-XMGP-2046030-Juniperus_scopulorum CTCTTTGGATGATGCTTAAACAAATATTGCAGACCCAACTTAGTGGTGCTTAGGGCCGTGGGTTTGGGGTCCACTATAAT CAACGTTAAAATTAGGCTTCCCATACATCTGAGGAGGTATGTGCACTTGAGTAGGTGATTTAGTCATCTCATTTGAAGCC AAATGTTTCCCTTCATTTTGTGAAGATTTATGATTTAAACTGGCACCTGTCAACTCATCGTCAGACCCAAT	>scaffold-XMGP-2046030-Juniperus_scopulorum_# 3'5' Frame 1_excerpt IGSDDELTGASLNHKSSQNEGKHLASNEMTKSPTQVHIPPQMYGKPNFNVDYSGPQTHGPKHH
Platycladus orientalis	Plor BUWV-2007986	1KP	scaffold-BUWV-2007986-Platycladus_orientalis	>scaffold-BUWV-2007986-Platycladus_orientalis ATGGAGCTTACAGAACTAGTTTGAGTTTTGAGTCATGGGCTTCTTACAAATCTATACGGAAGCCCTGATTTGTTTGTTCT CTTTTAAGGTCTATCTTAAGTTTACAGATACTTCTGCTTACATCCAAACTCTAAATGTTAATCCCGTCTCTTTGTCTAGT AATATCCTCGTTGGATGATGCTTAAACAAATGCAGAACCAACTTAGTGGTGCTTAGGGCCATGGGTTTGGGGTCCACTAT AATCAACGTTAAAATTAGGCTTCCCAAACGTCTGAGGAGGTATGTGCACTTGAGTAGGTGACTTGGTCATCTCATTTGAA GCCAAATGTTTCCCTTCATTTTGTGAAGA…	>scaffold-BUWV-2007986-Platycladus_orientalis_# 3'5' Frame 2_excerpt MGFKSMALVVLGLLLISCSLIQAYSQDQTINKALQMDHPAASTTDESFLPSFGKHKALRSRKVLVEGEALREKKVGRSSNESPEGSHVHASKIGSDDELTGASLNHKSSQNEGKHLASNEMTKSPTQVHIPPQTFGKPNFNVDYSGPQTHGPKHH
	Plor BUWV-2007987	1KP	scaffold-BUWV-2007987-Platycladus_orientalis	>scaffold-BUWV-2007987-Platycladus_orientalis CATTTTTTTTACAGTAGGGCAATCCTATAAGGTGAAAAGATGGTGCAAGCTGAGATTAAGAGTATTATTATTTGCATTGG TTTGATTACATTTAAGGTAATGACTCATTGTGAATAGGAGGTTTTCTCTGAGCAGGAGTGTAGTCCATTCTTGTAATCTC TCCATTATCATCATAATCAGTTGACTGTATTGAATGTGAGTTGAAGAATGTCTGAGATTTTTCTTGAGGAGGAGGACTTG CAGGGCTAAGCTTCTCACTATCTGAATCTGGAATGACATTCTTAGAAGCAAGAGCTCTACCAGNNNNNTTGGAGGAGATC TTTAGCACTGCTGCCCTCTTGTGTAATGT…	>scaffold-BUWV-2007987-Platycladus_orientalis_# 3'5' Frame 2_excerpt MGFKSMALVVLGLLLISCSLIQAYSQDQTINKALQMDHPAASTTDESFLPSFGKHKALRSRKVLVEGEALREKKVGRSSNESPEGSHVHASKIGSDDELTEKRASSIWRTRAIQVVNEEDKSNLEINEKQGTKTSLKSFLSNLLKTLHKRAAVLKISSXXXGRALASKNVIPDSDSEKLSPASPPPQEKSQTFFNSHSIQSTDYDDNGEITRMDYTPAQRKPPIHNESLP
	Plor BUWV-2048706	1KP	scaffold-BUWV-2048706-Platycladus_orientalis	>scaffold-BUWV-2048706-Platycladus_orientalis CTCGCAATGACACTGATTTCAACATTTCAGATTCAAAAAATACCAACCGGGGAGCACCTCAAACACTACCAAGGAACCGA GGTAGAGCATTTTAAATAACTCTAGACATCATTTTCATCTTACCCAGTAACTCAAAAAGAGCGAACAATAATTTTCTTTA CTATGTACATTATGTCCTTCACACCCAAGAAAAATAACTATAAAGCATTTACGGCTAGCAATCCATATAATCCGTGCATA GATATATAATGTTATGATAATCAGACGCTCAAAAATACCATTCACAATCCACTTTTCTCCATAAACCCTCCAAATATTGC AATGCAGACTGCGAACAGTAAACCTAAAA…	>scaffold-BUWV-2048706-Platycladus_orientalis_# 3'5' Frame 1_excerpt MKEGSAAYYFMVIYFLWAVSAEALNDKDVFVARGQMSLHGKNFKGKSILGDKLEEAKTKKEIKSFPEGYEDENKSIKARRTEIWVDQSDYRDPTTHPVTPSP
	Plor BUWV-2050329	1KP	scaffold-BUWV-2050329-Platycladus_orientalis	>scaffold-BUWV-2050329-Platycladus_orientalis GCTCAACAACAACAGCAAAAAATTATCATCATGTATCCAAAAAGGGATAGAATGTCGGAACCGACCTACAACTAACTACT ATCACCATCCCTTTATAATACTATCACCATCCCTCTATATTATAAGTTATAGTGGTACTCTAGATTTGCTCTATTCCATC ATACACTTACATATCTTTCTTTTTAGAGTATTATATATCAAAAAAATCCCCCAAGTCTCTGGTATGTTTTATTTTATGGT GAAAAACTGTTGTGAATTGGAGGCTTTCTGTGTACTTTACCATAGTCCATATCAACAAGGTCAGAGAGATCAGTTTCATT TGACTGGTATGTGGAAGACCTTGAAGTCG…	>scaffold-BUWV-2050329-Platycladus_orientalis_# 3'5' Frame 3_excerpt MTVSVTLVAFFLALLFASTAVSSKSVLLDAHDQDFRPAHTVVDSQSYHVEDSNGLSFTHIIVTPKKPKGTARKLAAISEARNEEKQMTEKKRNNVDNAVQSGGRAVKREVVYKQKDSKKIKHPRSSSSGIQTSLSLHQEDKFISRDQMPTRFTFQKKTTRTLLASTSTRSLGDNSKQDSSPTKSKEEGKRDEASFQGAKTPSTSHESRNFSTSRSSTYQSNETDLSDLVDMDYGKVHRKPPIHNSFSP
	Plor BUWV-2052262	1KP	scaffold-BUWV-2052262-Platycladus_orientalis	>scaffold-BUWV-2052262-Platycladus_orientalis GATTTGTGCTAGGATATATAAATGTGAGCTAAATAGTTGTAACCAGAGTGCAATATCTTAGGGAAACAAAGTTGCAAATG CTTGGATCTGCAAGCACATGGAGAAATACAATACACGCAAGCAGACAGGATTGTTTTGGTTGGGGATGTCCCACTTCCGG CCACCTGACTACCTCTGCCATCACACGAGGACCTGTAGTTGCCAACCCATCTATCCATTTAATCAATCCCATATGTTTGG TTTGTGGTGGTACTGAAACCATATTTTACTCTTTCTTGCAAAGGAAAATTCTCTTGATGTCAGTCACAAAGACATAAAAT ATGACAAGAAAACATAAAAATCTTATTTA…	>scaffold-BUWV-2052262-Platycladus_orientalis_# 3'5' Frame 2_excerpt MKSLLQFLCCLSISLLVLDMCGEARQSPFISDKDSSALYENKSHHLEESKFDIATVLGVSHPKKAEVSKNTISESTGGGGTDPKWKKIGGNLMEEEFELGLGREMIEHIDYAGATTHPPSEPPKKKKTSSKQKSLHPPSRAN
Thuja plicata	Thpl VFYZ-2005463	1KP	scaffold-VFYZ-2005463-Thuja_plicata	>scaffold-VFYZ-2005463-Thuja_plicata TGGAGCTTACAGAACTAGTTTGAATTTTGAGTCATGGGCCTCTTACAAATCTATACAGAAGCCCTGATTTGTTTGTTCTC TTTTAAGGTCTAAGTTTACAGATACTTCTGCTTACATCCAAACTCTAAATGTTAATCCCGTCTCTTGTCTAGTAATATCC TCTTTGGATGATGCTTAAACAAATGCAGAACCAACTTAGTGGTGCTTAGGGCCGTGGGTTTGGGGTCCACTATAATCAAC GTTAAAATTAGGCTTCCCAAACATCTGAGGAGGTATGTGCACTCGAGTAGGTGACTTATTCATGTCATTTGAAGCCAAAT GTTTCCCTTCATTTTGTGAAGATTTATGATTCAAACTG…	>scaffold-VFYZ-2005463-Thuja_plicata_# 3'5' Frame 3_excerpt MGFKSMALVLLGLLLISCSLIQAYSQDFIINKALQMDHPAASATDESFLPSFGKHKAFRSRKLLVEGEALTEKKVGRSSNDEGGAVKSPEASHVHASKIGSDDELTGASLNHKSSQNEGKHLASNDMNKSPTRVHIPPQMFGKPNFNVDYSGPQTHGPKHH
	Thpl VFYZ-2035419	1KP	scaffold-VFYZ-2035419-Thuja_plicata	>scaffold-VFYZ-2035419-Thuja_plicata CTGTAACTATGCTTGAATTCTAATTTCTGACCCTTGTTTGAAGTAACTTACAAGACCATTAAATATGGGTCCTTATCTAT AGATGACACATATGACTCTCTTATACACATTGTCTCATTTTTTAACAGTAGGGCAATCCTATAAGGTGAAAAGATGGTGC ATGCTGAGATTATGAGTATTATTTGTATTGATTTGATTACATTTAAGGTGATGACTCATTGTGGATAGGGGGTTTTCTCT GAGCAGGAGTGTAGTCCATTCTTGTAATCTCTCCATTATCATCATCATCATCAGTTGATTGTGTTGAATGTGAGTTGAAG AATGTCTGAGATGTTTCTGGAGGATGGCTAAGCTTCTC…	>scaffold-VFYZ-2035419-Thuja_plicata_# 3'5' Frame 2_excerpt SGRTLASKTVIPDSNSEKLSHPPETSQTFFNSHSTQSTDDDDDNGEITRMDYTPAQRKPPIHNESSP
	Thpl VFYZ-2038112	1KP	scaffold-VFYZ-2038112-Thuja_plicata	>scaffold-VFYZ-2038112-Thuja_plicata TAAAGCCCCTGGGGATTTCAGTATTTGTAAAGGGGGGATTTATTACTCATATACTAGAAGAAACCCTTTCATTTTTCTGT CCATATAATCAGTCAAGTGAGGAAGATGAAGAGCCTTCTGCAACTTTTATGTTGTTTATACATATCCTTATTGGTTCTAG ACATGTGTGGAGAAGCACGTCAATCGCCATTCATCAGTGACAGAGATTCCTGTACATTTCATGAAAAAAAGTCTCAACAT TTGGAGGAGTCAAAATTTGATGGTGCTACAGTGTTGGATGTCTCTCATCCCAAGAAGACTGAGGTGAGGAAAAACACAAT AAATGAATCAACCGGTGGAGGAGGGACAGATCCCAAAT…	>scaffold-VFYZ-2038112-Thuja_plicata_# 5'3' Frame 1_excerpt MKSLLQLLCCLYISLLVLDMCGEARQSPFISDRDSCTFHEKKSQHLEESKFDGATVLDVSHPKKTEVRKNTINESTGGGGTDPKWKKIGRNLMEEEFELGLGREMIEHIDYAGATTHPPSEPPKKKKTSSKQKSLHPPSRAH
Austrocedrus chilensis	Auch YYPE-2051501	1KP	scaffold-YYPE-2051501-Austrocedrus_chilensis	>scaffold-YYPE-2051501-Austrocedrus_chilensis AGAAACTCAACATGAAGCTCAAAGGTGCCAGTAAAATCCGGAATGATTTGAGTAATTGGTCTTCAAAGAAATCCATGGCT GTCCCATGGCACAAACCGCTGCCTAACAAATTCGACCATGAAACAACTTTTCATGTCGATTACAGTGCACCAAAAACACA TCCTCCAAAGAACAATTGATGATTACTACTCTTATTATTCTACCTGCCTTCAATCAAGGGATATATACTGGGCTGAATGG CTTTGTAACTAAC	>scaffold-YYPE-2051501-Austrocedrus_chilensis_# 5'3' Frame 3_excerpt KLNMKLKGASKIRNDLSNWSSKKSMAVPWHKPLPNKFDHETTFHVDYSAPKTHPPKNN
	Auch YYPE-2056153	1KP	scaffold-YYPE-2056153-Austrocedrus_chilensis	>scaffold-YYPE-2056153-Austrocedrus_chilensis CTTTTGAGCTCTTCAGAGTCAGCAGAAGAGAGTATGAATAGTAGTGTTGTCTCTTCTTCTCCAGAGAATCAGTTTTCAGC CGAAGGAGGAATCATGGAAATGGATTATTCTGCTGCAAAAAAGAGGCCTCCCATACACAACAAAGTATTATCACCTTAAT TAGCATATCTTAATTAATAGGGAAATAAATAGAAAGTGATAGAATAGATGTTATAGTTATGGCATAGGCCCACCTATGGG TTTGCCCCCTTGTTGACAAAACAAGGCCATAGCCAATAGTAAATACCCATGGGCTCTACAACTTGAAAGGAGGATCAGCC AAGCGAGA	>scaffold-YYPE-2056153-Austrocedrus_chilensis_# 5'3' Frame 1_excerpt LLSSSESAEESMNSSVVSSSPENQFSAEGGIMEMDYSAAKKRPPIHNKVLSP
	Auch YYPE-2057003	1KP	scaffold-YYPE-2057003-Austrocedrus_chilensis	>scaffold-YYPE-2057003-Austrocedrus_chilensis GTGGTGTTCTAGATTTCCTCTATTCTATCATACACTTAAACATATCATTTTCTAAAGTATTATATATCAAAAAGAATCCC CCATATCTCGTCTATTTTATTTTTATGGTGAAGAACTGTTGTGAATTGGAGGCTTTCTGTGTACTTTACCATAGTCCATG TCTACAAGGTCAGAGAGATCAGTTTCATTTGACTGGTATGTGGGAGACCTTGACGTTGAGAAATTGTGTGATTCATGTGG AGTTGAAAGTGTTTTGGCCCCTCGGAAAGAAGCTTCATCTCTTTCGCCTGCTTCTTTTTTGCTTGGAGAAGCATCTTTCA TTGAATTGCCTCCAAGGCTCCTTGCAGA	>scaffold-YYPE-2057003-Austrocedrus_chilensis_# 3'5' Frame 1_excerpt SARSLGGNSMKDASPSKKEAGERDEASFRGAKTLSTPHESHNFSTSRSPTYQSNETDLSDLVDMDYGKVHRKPPIHNSSSP
	Auch YYPE-2057101	1KP	scaffold-YYPE-2057101-Austrocedrus_chilensis	>scaffold-YYPE-2057101-Austrocedrus_chilensis TCTCTTTTAAGATCTAAGTCTACATATACTTCTGCTTACATCCAAACTCTAAAATGTTAATCCCGTCTCTTGTCTAGTAA TAGCCTCTTTGGATGATGCTTAAACAAATGCAGAACCAACTTAGTGGTGCTTAGGGCCATGGGTTTGGGGTCCACTATAA TCAACGTTAAAATTAGACTTCGCAAACATCTGAGGAGGTATGTGCACTCGTGTTGATGACTTATTCATCTCATTTGAAGC GAAATGTTTCTCTTCGTTTTGTGAAGATTTATGATTCAAACTGGCACCTGTCAACTCATCGTCAGACTCAATCTTGGAGG CATGTACATGGCTTGCCTCAGGTGACTTA…	>scaffold-YYPE-2057101-Austrocedrus_chilensis_# 3'5' Frame 1_excerpt VKSPEASHVHASKIESDDELTGASLNHKSSQNEEKHFASNEMNKSSTRVHIPPQMFAKSNFNVDYSGPQTHGPKHH
	Auch YYPE-2062202	1KP	scaffold-YYPE-2062202-Austrocedrus_chilensis	>scaffold-YYPE-2062202-Austrocedrus_chilensis CTAAACTGAAGTTGCAGAAATGAAAGAGGGCTTTGTTTTTTGTTATTTCTTGCTGATACATTGCATCTTGACAACTTCTG CAGAGGCATTGAATGACAAAGAAATTTCTGTTTCCCCTGGTCAAATGAGTTTGCATGGGAAAGATTTCAAGGCAAGAACA ATCTTGGGAGATAAGCTTGGAGAAGCAAAAAGTAAGAAAGAAAACATATTTTTTCCAGAAGGTTATGAGCACAAAAGGAA AAGCAGATCAGATGTTTGGATTCATCAATCTGATTATCATGATCCTACCACCCATCCAGTTACTCCATCTCCCTGATCAG GTTTACTTTTCACAGTCTGCATTGTAACA…	>scaffold-YYPE-2062202-Austrocedrus_chilensis_# 5'3' Frame 2_excerpt MKEGFVFCYFLLIHCILTTSAEALNDKEISVSPGQMSLHGKDFKARTILGDKLGEAKSKKENIFFPEGYEHKRKSRSDVWIHQSDYHDPTTHPVTPSP
	Auch YYPE-2065923	1KP	scaffold-YYPE-2065923-Austrocedrus_chilensis	>scaffold-YYPE-2065923-Austrocedrus_chilensis TTTTGACAAGCAAACATAAAATCTTATTTAATATTGATTTTGGCTTATTGCAGATGAACGGCATGTTTCTACATATGAAA CCACTTAGAATTCTGCAACAAGGATTGAATATTGTTATACATATTCATAATCCCTGTACGCAATGAAATACTTCCAGTAC AAATCTGAGCAATAAATACTACTTTAATCTCAGCAAAAGCTACATGGAACCCTACAAACCCTGACCTCGTGCATGATACG TGGGTTTCTGTAGTGGAAAGAGTAGTTATCCATATTTAATACTGTTCTTAATGTGCGCGTGATGGAGGATGCAAGCTTTT CTGTCTGGAGCCAGTCTTCTTTTTCTTGG…	>scaffold-YYPE-2065923-Austrocedrus_chilensis_# 3'5' Frame 2_excerpt MKRFLQFLCCLTISLLVLGMCGEARQSPFISAKDSSALHEKKSQYLEESKFDSAIALDVSHPKKTEVKKNIINESTGGGGGTDPKTKNIDRNLMEEELGLELGREMIEHIDYAGATTHPPSEPPKKKKTGSRQKSLHPPSRAH
Cryptomeria japonica	Crja HOUF-2004982	1KP	scaffold-HOUF-2004982-Cryptomeria_japonica-leaf	>scaffold-HOUF-2004982-Cryptomeria_japonica-leaf AGCAGCTCAACATGAAGCTCAAAGGTGCCAGTAAACTCCAGAATGATTTCAGTAATTCGTCTTCAAAGAAATTCATGGCT GTCCCATGGCACAAACCGCCTCCTGACAAATACGACCATGGGCCAACTTTTCATGTCGATTACAGTGCACCAAAAACGCA CCCTCCCAAGAACAATTGATGATTAGTACTACCATTATTCTAGCTGCTGTCATTCCAGTGAGATACACTAAGCTGTACGC TTTGTAACTAAGACACAGAACTATGCTCATGAGATTACACTAATTCAATTACTTGGCTGTGCCAAAT	>scaffold-HOUF-2004982-Cryptomeria_japonica-leaf_# 5'3' Frame 3_excerpt QLNMKLKGASKLQNDFSNSSSKKFMAVPWHKPPPDKYDHGPTFHVDYSAPKTHPPKNN
	Crja HOUF-2099844	1KP	scaffold-HOUF-2099844-Cryptomeria_japonica-leaf	>scaffold-HOUF-2099844-Cryptomeria_japonica-leaf ACTGGGTCTGACGATGAGTTGACAGGTGCCAGTTTGAATCATAAATCTTCACAAAATGAAGGGAAACAATTGGCTTCAAA TGAGATGAATAAGTCACCTACACGAGTGCACATACCTCCTCAGATGTTTGGGAAGCCTAATTTTAACGTTGATTATAGTG GACCCCAAACCCACGGCCCTAAGCACCACTAAGTTGGCTCTGTATTTGTTTAAGCGTCATCCAAAGAGGATATTACTAGA CAAGAGACGGGATTAACATTTAGAGTTTGGATGTAAGCAGAAGTATCTGTAAACCTAGACCTTAAAAGAGAACAAAAAAA TCAGGGCTTCTGTATAGATTTGTTCT…	>scaffold-HOUF-2099844-Cryptomeria_japonica-leaf_# 5'3' Frame 1_excerpt TGSDDELTGASLNHKSSQNEGKQLASNEMNKSPTRVHIPPQMFGKPNFNVDYSGPQTHGPKHH
	Crja HOUF-2101465	1KP	scaffold-HOUF-2101465-Cryptomeria_japonica-leaf	>scaffold-HOUF-2101465-Cryptomeria_japonica-leaf GGCTGATATTATTTGTTCTATCTAGAGTAAGGGAGTACAGTTGCAGAAATGAAAGAGGGTTTTGTTGTCTGTTATTTCAT GCTGATATGCATTTTGGCAATTTCAGCTGAGGCATTGAATGACAAAGATATTTCTGTTGCCCATGGTCAAATGGGTTTGC ATGGGGAGGATTTCGATGGCAGGCGAATCTTAGGAGATAAGCTTGGAGAAGCCAAAAGAAAGAAAGAAATCAGATTTTTT CCACAAGGGTATGGGTACAAAAGCGAAAGTATTAAAGAAGGGAGAGCAGAAATTTGGTTTCATCAATCCGATTATCATGA TCCTACCACCCATCCAGTTACTCCGT…	>scaffold-HOUF-2101465-Cryptomeria_japonica-leaf_# 5'3' Frame 1_excerpt MKEGFVVCYFMLICILAISAEALNDKDISVAHGQMGLHGEDFDGRRILGDKLGEAKRKKEIRFFPQGYGYKSESIKEGRAEIWFHQSDYHDPTTHPVTPSP
	Crja HOUF-2102904	1KP	scaffold-HOUF-2102904-Cryptomeria_japonica-leaf	>scaffold-HOUF-2102904-Cryptomeria_japonica-leaf CCATTGGGGAGGAAATGGGTGCTCAAGTTTCATCATGTGGGTTTCTGGTCTGCCTGCTCTGTTTGCTTACCACCTTACTT CTGCATGGAGGTTCATCAGCACAATTTGGTGGATCTTTGCCAGAGGATGGAGCAGTGAGCATGTCAGATGGAGCAGTGAG CGTGTCAGAGGTTGAAAATGGAAAATTTTCAGAGATGAAAGAGAAGAATGTTAACATAAAAGATGAGATCAAGATAAATG ACGAAGATGGAGAAAGGATGCATGAAATGATAGATATGGATAGAGGGAGAGAGCTGATTTTCAACATAGATTATCATGGA CCAACTACTCATCCCCCTGCTACTCC…	>scaffold-HOUF-2102904-Cryptomeria_japonica-leaf_# 5'3' Frame 3_excerpt IGEEMGAQVSSCGFLVCLLCLLTTLLLHGGSSAQFGGSLPEDGAVSMSDGAVSVSEVENGKFSEMKEKNVNIKDEIKINDEDGERMHEMIDMDRGRELIFNIDYHGPTTHPPATPEKRPPGTGPH
	Crja HOUF-2104183	1KP	scaffold-HOUF-2104183-Cryptomeria_japonica-leaf	>scaffold-HOUF-2104183-Cryptomeria_japonica-leaf CACAATGGCACTGCAACTATGGTTGAATTATGGCCCTCAGTTGAAGTAACCTAAGAGACCATAAAATATGGGTCCTTATC TATATATGACATATATGACTCTCTTATACGCATTGTCTCACTCATTTTCTTTACAGTAGGCTAATCCTATAAGGTGAAAA GATGGTGCATCCTGAGATTATGAGTATTATTTGTATTGACTGATCACATTTATGGTGCTGACTCATTGTGAATAGGGGGC TTTCTCTGAGCAGGAGTGTAGTCCATTCTTGTAATCTCTCCATTATCATCATCAGTTGATTGTGTTGAATGTGAGTTGAA TGGATGAGATGTTTCTGGAGGAGCTG…	>scaffold-HOUF-2104183-Cryptomeria_japonica-leaf_# 3'5' Frame 1_excerpt TGSDDELTEKQASSIWTTRAIQVVNAEDQSNLEMNEEQGMRTSLKSFLSSLLKKLHKRASVVKATSKKQISGRILASKNVIPDSNTKKLSPASPAPPETSHPFNSHSTQSTDDDNGEITRMDYTPAQRKPPIHNESAP
	Crja HOUF-2105623	1KP	scaffold-HOUF-2105623-Cryptomeria_japonica-leaf	>scaffold-HOUF-2105623-Cryptomeria_japonica-leaf CCTCTGTCTTATACAGTTATGGTAGTGCTCTAGATTTCCTCTATTCTATCATACACTTACATATCCTTTTTAGAATATTA TATATCAAAAAAATCCCCCCAAAATCTCTTGCATAATTTATTTTATGGTGAAGAACTGTTGTGAATTGGAGGCTTTCTGT GTACTTTACCATAGTCCATGTCCACAAGGTCATAGAGATCAGTTTCATTTGACTGGTATGTGGCAGACCTTGACGTTGAG AAGTTCTGTGATTCATGTGGAGTGGAAGCTGGTTTGGCCCCTTGGAAGGAAGCTTCATCTCTTTTGGCTGCTTCTTTAGT TGAAGAAGCATCTTGCTTTGGTCTTT…	>scaffold-HOUF-2105623-Cryptomeria_japonica-leaf_# 3'5' Frame 1_excerpt VLLDDHGHQDFRPAHTVVDSQSYHVEDSNGLGFTHHLVTPKRLKGTARKLAIISVTRNEEKQMTETKSNSLDNAVQSGGLPAKSTVYKQRDSKKIKHLPPSSSGIQTSLSLHQENKFVSRDQVAIRFTFQKKTTRALLTSSARSLEERPKQDASSTKEAAKRDEASFQGAKPASTPHESQNFSTSRSATYQSNETDLYDLVDMDYGKVHRKPPIHNSSSP
	Crja HOUF-2107006	1KP	scaffold-HOUF-2107006-Cryptomeria_japonica-leaf	>scaffold-HOUF-2107006-Cryptomeria_japonica-leaf CCCTCCATGCCAGTCAACAAGACATAAAATATGACAAGCAAACATAAAATCTTATTTAATATTCACTTTGGCTAATTGCA GATGCACTGCAGGTTTCTACATATGAAACCACTTAGAATTCTGCAACAAGGATTGAATATTGGTATACATAGTTATAATC CCTGCACCGAATGAAATACTTCCAGTACAAACCTGAGCAATAAATACTAATTTAATCTCAGCAAAAGCTACATGGAATCC TACAAACCCTGACCTTTCGCATGATACGTGGTCTTCTGTAGTAAAAAGAGCAGAAATCTGTATTAAAATTGTTCTTAATG TGCGCGTGATGGAGGGTGCAGGCCTT…	>scaffold-HOUF-2107006-Cryptomeria_japonica-leaf_# 3'5' Frame 2_excerpt MNSLLQFLCLLSISLLVLDSCGDARQSPFISDKDSSAFLEKKSQHLEKSKLHSATVLDVSHPKKTEVKKYIRSESNGGGVTDPKRKKIVRNLMEEEEALGREMIEHIDYAGATTHPPSEPPKKKKTSSNQKGLHPPSRAH
Metasequoia glyptostroboides	Megl NRXL-2010444	1KP	scaffold-NRXL-2010444-Metasequoia_glyptostroboides	>scaffold-NRXL-2010444-Metasequoia_glyptostroboides GGGGAGGACCCATTTCCGGCCACTTGAGCCACCTCTGGCATTACCCGAGGATTTGTACTTGCCAACCCATCTATGCATAA TCAACCTAATATGTTTAACTTGTGGTGGTACTGAAACCATATTTTACTTTGTCTTGTAATGGAAAATTCTCTGGATGTCA GTCACCAAGGCATAAATTATGACAAGCAAACATAAATCTTATTTAATATTCACTTTGGCTTTATTGCAGATGCATTTCAG CTACATATGAAACCACTCAGAATTCTGCAACAAGGATTGAATATTGTTATACATACTTATAATCCCTGCACACTATGGAA TACTTCCAGTACAAACCTGAGCA…	>scaffold-NRXL-2010444-Metasequoia_glyptostroboides_# 3'5' Frame 2_excerpt MKSLLQFLCCLSISLLVLDICGEARQSPFISGKDSSGLHEKKSRHLEESKFDSATVFDVSHPKKTEERRNIRSESNGGGGGTDPTRKKIVKNLREEEEELSLLSGREMIEHIDYAGATTHPPSEPPKRKKTGSHQKSLHPPSRAH
	Megl NRXL-2046387	1KP	scaffold-NRXL-2046387-Metasequoia_glyptostroboides	>scaffold-NRXL-2046387-Metasequoia_glyptostroboides AAAAGCATTAAAGGCAGGAGAACAGAAAATTGGATTTATCAATCTGATTATAAGGATCCAACTACCCATCCAATTATTCC GTCTCCTTGATAAACATATAGACTAGGTGCACTGTTCACAGTCTGCATTGCAATATTAATTTGTAGGGTATATGGACAGA AAGTAGAGTGTGAACTTCATTTTTGAGCGTCTGATTTGTCATAACATTAGCTAAGTACAGAATACAGGGATGCTAGCTGT AAATGG	>scaffold-NRXL-2046387-Metasequoia_glyptostroboides_# 5'3' Frame 1_excerpt KSIKGRRTENWIYQSDYKDPTTHPIIPSP
	Megl NRXL-2056882	1KP	scaffold-NRXL-2056882-Metasequoia_glyptostroboides	>scaffold-NRXL-2056882-Metasequoia_glyptostroboides ATCTCCTTCAAATACCCCACCCATACCCAATTATATCCTCAGTCTTTGGTTTTCCATTGGGGAAAAAATGGGTCAAGTTT CATCATGTGGGTTTCTGGTCTGCCTGCTCTGTTTGCTTACCACCTTTCTTCTGCATGGAGGTTCATCAGCACAATTTGGT GGATCTTTGCCAGAGGATGGAGCAGTGATTATGTCAGAGGCTGAAAATGGAAAATTTTCAGAGGTGAAAGTGAAGGATAT TAACATGAAAGAAGAGGTTGAGATAAATGGTGAAGGTGGAGAAAAGATGATGTATGAAATGATAGAAATAGGGAGAGAGA TGATAGAAAGAGGGAGAGAGCTG…	>scaffold-NRXL-2056882-Metasequoia_glyptostroboides_# 5'3' Frame 2_excerpt SPSNTPPIPNYILSLWFSIGEKMGQVSSCGFLVCLLCLLTTFLLHGGSSAQFGGSLPEDGAVIMSEAENGKFSEVKVKDINMKEEVEINGEGGEKMMYEMIEIGREMIERGRELIFNIDYHGPTTHPPATPEKRPPGTGPH
	Megl NRXL-2057842	1KP	scaffold-NRXL-2057842-Metasequoia_glyptostroboides	>scaffold-NRXL-2057842-Metasequoia_glyptostroboides ATACAATATCTGTGTGTTTTCTTTTTGGAAAGGAGTTTCACAAATTGACAATGGGACAATAGCCCGCAGTGGCACTGCAA CTATGGTTGAATTATGTCCTCGTTTGAAGTAACCTAGCAGACCATATCATATGGGTCCTTAACTATAGATGACATATATG ACTCTCTTATACACATTGTCTCATTTATTTACAGTAGGCTAATCCTATAAGGTGAAAAGATGGTACATCCTGAGAAGATG AGTATTATTTGTATTGATTGATCACATTTAAGGTGTTGACTCATTGTGAATAGGGGGCTTTCTCTGAGCAGGAGTGTAGT CCATTCGGGTAATGTCTCCATTA…	>scaffold-NRXL-2057842-Metasequoia_glyptostroboides_# 3'5' Frame 1_excerpt TGTDNELTEKQASSIWTTRTIQVVNAEEQSKIEMNEKQGMRTSLKSFLSSLLKKLHKRVSVLKASSKKQMSGRTLTSKNVIPDSNSKKLSAASPPPAEKTQLFFSSHSTQSSDDDNGDITRMDYTPAQRKPPIHNESTP
	Megl NRXL-2058834	1KP	scaffold-NRXL-2058834-Metasequoia_glyptostroboides	>scaffold-NRXL-2058834-Metasequoia_glyptostroboides CCCGAACCTTTCTCTCTCTATATAGGGCTGTGAGAGCACATAACTCAAACTCACACAATCTTGTGAGATATCCATCACAG TTGCTACTCTCATTGTTTCAGAGCGACTTAAGCCTTTTTGTAGGTGGGTGCTTGAAAGACTTGTCATCATGGGTTCCAAG TTCATGGCTATCCTCCTGTTGGGATTTCTTTTGATATCCTGCAGCTTGTTACAAGCCTACAGTCAAGATCAAAATATAAA CAAAGCATTATCAGTGGACCATCCAGCTGCTTCTACAACTGATGAATCAATCATTCCATCCTTTGGAAAGTACAAGCTGA TTGGGAGCAGAAAGTTATTACTG…	>scaffold-NRXL-2058834-Metasequoia_glyptostroboides_# 5'3' Frame 2_excerpt MGSKFMAILLLGFLLISCSLLQAYSQDQNINKALSVDHPAASTTDESIIPSFGKYKLIGSRKLLLEGEALTEKKVGRSSNDEGGAVKSPDTSHVHASKTGTDNELTGASLNHKSSQNEGKHLASNEMNKSPTQLHIPPQMSGKPNFNVDYSGPQTHGPKHH
Cunninghamia lanceolata	Cula OUOI-2010133	1KP	scaffold-OUOI-2010133-Cunninghamia_lanceolata	>scaffold-OUOI-2010133-Cunninghamia_lanceolata CACGAAACTACAAACTTTTACAATTACTAAGCTTTCCTAGTGTAGTGTCCATGCTTATCATTACATAATTCAACCATAAA ATTTGTGCAGATATAATCTTATATCAGTCATAAGACTTTGGGTGGCAATGACTATCAGATTTTGCTGAAACATGCTGCAA GCTAAGATTAAGTATACTTTAGATAAGTCCTAGTGTTTAATGATGTCCAGATCCAGGGGGTCCCTTCTCTGGAGTAGCAG GAGGATGAGTAGTTGGTCCATGATAATCTATGTTGAAAATCAGCTCTCTCCCTCTATCTATCATTTCATGCATCTTCTTT TCTCCACCTTCACCATTTATGTCAACCT…	>scaffold-OUOI-2010133-Cunninghamia_lanceolata_# 3'5' Frame 3_excerpt FISSVFLFSIREKMGQVLSFGFLICLLCLFTTLLLHGSSSAQFGHSNKGGSLPEDGAVIMSDVENGKFSEVEGKNIDMNEEVDINGEGGEKKMHEMIDRGRELIFNIDYHGPTTHPPATPEKGPPGSGHH
	Cula OUOI-2011136	1KP	scaffold-OUOI-2011136-Cunninghamia_lanceolata	>scaffold-OUOI-2011136-Cunninghamia_lanceolata TTTGTTTTTTCTCTTTTAAGGTCTACGTTTACAGATACTTCTGCTTACATCCAAACTCTAAATGTTAATCACGTCTCTTG TCTAGCAATATCCTCTATAGATGACGCTCAAACAAATGCAGAGCGAACTCAGTGGTGTTTAGGGCCGTGGGTTTGGGGTC CACTATAATCAACGTTAAAATTAGGCTTCCCAAACATCTGAGGAGGTATGTGCACTTGTGTTGGTGACTTATTCATCTCA TTTGAAGCCAAATGTTTCCCTTCATTTTGTGAAGATTTATGATTCAAACTGGCACCTGTCAACTCATCGTCAGTCCCAAT CTTAGAGGCATGTACATGGCTGGCATCA…	>scaffold-OUOI-2011136-Cunninghamia_lanceolata_# 3'5' Frame 2_excerpt MGFKFMALVLLGFLLMSCSLLQAYSQDQNINKALPVDHPAASTIDESFIPSFGKHKEIGSRKLLLGGQALKEKKVGSSSNDEGGAVKSPDASHVHASKIGTDDELTGASLNHKSSQNEGKHLASNEMNKSPTQVHIPPQMFGKPNFNVDYSGPQTHGPKHH
	Cula OUOI-2011137	1KP	scaffold-OUOI-2011137-Cunninghamia_lanceolata	>scaffold-OUOI-2011137-Cunninghamia_lanceolata AATATGGAAGAAAAACACACAGATATTGTATATTCTTTTTGGAAAGGAGTGTCACAAATTCACAATGGTATAATAGCCCA CACTGGCACTGCAACTATGGTTGAATTATGGCCCTTGTTTGAAGTTTACCAAACCCTAAAATATGGGGCCTTAACTAGAG ATGACATATATGATTCCCTTATACACATTGTCTCATTTTTTTACAACAGGCTAATCCTATAAGGTGAAAAGATGGTGCAT CCTGAGATGATGGATATTATCTGTATTAATTGATCACATTTAAGGTGCTGACTCATTGTGAATAGGGGGTTTTCTCTGAG CAGGAGTGTAGTCCATTCGTGTGATCTC…	>scaffold-OUOI-2011137-Cunninghamia_lanceolata_# 3'5' Frame 2_excerpt MGFKFMALVLLGFLLMSCSLLQAYSQDQNINKALPVDHPAASTIDESFIPSFGKHKEIGSRKLLLGGQALKEKKVGSSSNDEGGAVKSPDASHVHASKIGTDDELTDEHASSTWTTRAIQVVNAEDQSKLEMNEKQGMRTSLKSFLNSLLKKLHKKTSVLKTSSKKQISDKSIASKNVIPNSSSKKLRPASPAPPETSQPFLSSHSTQSTDDDSGEITRMDYTPAQRKPPIHNESAP
	Cula OUOI-2038421	1KP	scaffold-OUOI-2038421-Cunninghamia_lanceolata	>scaffold-OUOI-2038421-Cunninghamia_lanceolata GTAGCTAGAATAATGGCAGTGCTAATCATCGATTGTTCTTTGGAGGGTGTGTTTTTGGAGCACTGTAATCGACATGAAAA GTTGGGCCATGGTCGTATTCGTTAGGAGGAGTTTTATGCCATGGGACAGCCATGGTTTTCTTTGAAGACGAATTACTGAA ATCATTCTGGAGTTTATTGGCACCTTTGAGCTTCTTGTTT	>scaffold-OUOI-2038421-Cunninghamia_lanceolata_# 3'5' Frame 2_excerpt NKKLKGANKLQNDFSNSSSKKTMAVPWHKTPPNEYDHGPTFHVDYSAPKTHPPKNNR
	Cula OUOI-2050162	1KP	scaffold-OUOI-2050162-Cunninghamia_lanceolata	>scaffold-OUOI-2050162-Cunninghamia_lanceolata GTTGGATTAACATCACCCACGTAATCAATAATTCTGTGTCCTCTTTTATTCCTCTATATAGCCCCAGAGAATTTCAGTAT TTGTAAAGGGGAGATGTATTACTTGTATACTAGAGAAAACCCTTTCATTTGTCTCTCCATATAATCTGTCAAGTGAAGAA GATGAAGATGAAGAGCCTTCTGCAATTTATATGTTGTTTATCCGTATCCTTGTTGATTCTAGACAGTTGTGGAGAAGCTC GTCAATCGCCTTTTATCAGTAACAAAGATTCCAGTGTACTTCATGAAAAAAAGTCTCAGCATTTGGAGGTGTCAAAATCT GATAGTGCTGCAGTATTCGATGTCTCTC…	>scaffold-OUOI-2050162-Cunninghamia_lanceolata_# 5'3' Frame 3_excerpt MKMKSLLQFICCLSVSLLILDSCGEARQSPFISNKDSSVLHEKKSQHLEVSKSDSAAVFDVSHPMKNVEQKSITCESNGGGGGADAKKKKIVRDLTVEEEEKLSVLLGREMIEHIDYAGATTHPPSEPPKKKKTNSNQKSLKPPSRAH
Taxus baccata	Taba WWSS-2013910	1KP	scaffold-WWSS-2013910-Taxus_baccata	>scaffold-WWSS-2013910-Taxus_baccata GGATAATTCTGGTGGTGCTGCTAATCATCGGTTATTCTTGGGTGGATGGGTTTGTGGCGCACTGTAATCCACATGAAAAG TAGGGTTACTGTCGTATAATTT	>scaffold-WWSS-2013910-Taxus_baccata_# 3'5' Frame 1_excerpt KLYDSNPTFHVDYSAPQTHPPKNNR
	Taba WWSS-2016664	1KP	scaffold-WWSS-2016664-Taxus_baccata	>scaffold-WWSS-2016664-Taxus_baccata CCAGTTTGCATAATGAAGATGTAGGAGGGAACGGGATAATGGAAATGGACTATTCTCCTGCACACAAGAGGCCGCCCATA CACAACGAAGTTTTCTCGCCGTAATA	>scaffold-WWSS-2016664-Taxus_baccata_# 5'3' Frame 3 SLHNEDVGGNGIMEMDYSPAHKRPPIHNEVFSP
	Taba WWSS-2041125	1KP	scaffold-WWSS-2041125-Taxus_baccata	>scaffold-WWSS-2041125-Taxus_baccata GTAGGACTTATAACTAGTCTAAGAACTAACGTAGATAACTAGTTAACCAACAACTTAGGCAAGATACAATCTTAGAACTT ATGTACACGTTATAGTCTTATATCAGCCATAAGACTTTGGCTGGCAGAAATATAGTGCTAAGAATAGTTGATTTGATTTC AGTGTCTATGAGTTCCTGGTCCAGATCCAGATCCGGGGGACCTCTTTGGAGAGAGTGGGGTAGCAGGAGGATGAGTAGTT GGTCCATGATAATCTACGTTGAAAATTAGTTCTCTTTCACTTTCTCTATCCATCATCATCTTTTCTCCATCGTCCTCTTT CATGTTAATATTCTTCCCTTCCACCTCTGAATATTTGC…	>scaffold-WWSS-2041125-Taxus_baccata_# 3'5' Frame 1_excerpt MGPVLSVGSLICLLCMLATLLLNGVSSEPTGGSSAENKTVTMAEVENGKYSEVEGKNINMKEDDGEKMMMDRESERELIFNVDYHGPTTHPPATPLSPKRSPGSGSGPGTHRH
	Taba WWSS-2041613	1KP	scaffold-WWSS-2041613-Taxus_baccata	>scaffold-WWSS-2041613-Taxus_baccata GGATAGTTGTGCAGAAGCTCGTCGATCTCTTTCTATCACTGAAAAAGATTCGACTGTTTTTCATGGAAAAAAATCACAGC GTTTGGGAGAGCTAAAAGTTGAGAGTGCTGCTGTATTACAAGCTTTTCATCCCAAGAAGAACGTTGAGAAGAAGAACATA GCACCGAAATCCAATGGTGGTGGAGGAGGAGTAGATCCCAAACAGAATAAGATTATCAGAAATCTTACGGAGGAGGAATT AGCATTTATGTTAGGGAGGGAAATGATTGAGCATATTGATTATGCAGGAGCAACAACCCATCCACCCAGTGAACCTCCCA AGAAAAAGAAGACAAATGACAAGCAGAAAAGCCTGCAT…	>scaffold-WWSS-2041613-Taxus_baccata_# 5'3' Frame 2_excerpt DSCAEARRSLSITEKDSTVFHGKKSQRLGELKVESAAVLQAFHPKKNVEKKNIAPKSNGGGGGVDPKQNKIIRNLTEEELAFMLGREMIEHIDYAGATTHPPSEPPKKKKTNDKQKSLHPPSRVH
Pseudotaxus chienii	Psch YLPM-2009617	1KP	scaffold-YLPM-2009617-Pseudotaxus_chienii	>scaffold-YLPM-2009617-Pseudotaxus_chienii CTCGATAAAACCATTTCATCTGCTTCTCCGTCCATATAATCTGTCAAGTGATGAAGATGAATAGACTTCTGCAATTTCTA TGTTGTTTATCAGTTTACTTGTTGGTTCTGGATAGTTGTGCAGAAGCTCGTCGATCTCTTTTTATCACTGAAAAAGATTC AACTACTTTTCATGAAAAAAAATCACAGCATTTGGAAGTGCTAAAAGTTGAGAGTGCTGCGGTATTCGAAGCTTTTCATC CCAAGAAGAACGTGGAAATGAAAAGCATATCAACGAAATCTAATGGAGGAGGTGTTGGAGTAGATCCCAAACACAATAAG ATTATCAGAAATCTTATGGAGGAGGAATTAGC…	>scaffold-YLPM-2009617-Pseudotaxus_chienii_# 5'3' Frame 3_excerpt MKMNRLLQFLCCLSVYLLVLDSCAEARRSLFITEKDSTTFHEKKSQHLEVLKVESAAVFEAFHPKKNVEMKSISTKSNGGGVGVDPKHNKIIRNLMEEELAFMLGREMIEHIDYAGATTHPPSEPPKKKKTNAKQKSLHPPSRAXXTLKTKTINTELRSFHYTRPQIICKVRVCRIPCSISTTYLYWMHLNGCRHY
	Psch YLPM-2078336	1KP	scaffold-YLPM-2078336-Pseudotaxus_chienii	>scaffold-YLPM-2078336-Pseudotaxus_chienii GCCTTGTGCAGTCTCCATACTAATCCTTCCATTAGCTTAGAAGCAAATCTTTTACTACATAATATAATCTTCCCACTTAG AAAATATTTTTCTAAGTTATATGCAGAACTTATAACTAGATATAGTCTTAGAACTTATGTGCACGTAGTCTTATTTCAGT CACAACACTTTTGCTGGCAGAAATATAGTGCAAGATAAGATTAGTTGAGTTGATTTCTAGTGTCTATGATTTCCAGGTCC AGATCCAGGGGACCTCTTTGGAGAGAGTGGAGTTGCAGGAGGATGAGTAGTTGGTCCATGATAATCTACGTTGAAAATCA GCTCTCTTTCTCCTTCTCTATCCATCGCCATC…	>scaffold-YLPM-2078336-Pseudotaxus_chienii_# 3'5' Frame 1_excerpt MIGFLKLRGHQFSFKYPTSIPSLHYQKMGPVVSVRSLICLLCMLATLLLNGVSSEPIGGSLAEDKMVTMAEAQNGRYSELEGKNINMKEEEDVEKMAMDREGERELIFNVDYHGPTTHPPATPLSPKRSPGSGPGNHRH
Austrotaxus spicata	Ausp BTTS-2006887	1KP	scaffold-BTTS-2006887-Austrotaxus_spicata	>scaffold-BTTS-2006887-Austrotaxus_spicata TAATTGGGAGTGGTCCTGAAACCATAATTTAGTATAGAAAAATTCTCATGATGTCATTGATAAAAGCAAACATTCGATGA AAAAGCACACCTGGCAGCGAGAAATCTTATTTAACATTCAATCTCGGCTAAATTGAATGATAATATTGCACACGCAGATG CATTTTTGGTCCATACATACTGAAACCACTCAGAATTCTTCAACCAGGATTAAATATTCCTATTTTCACCAATACTAATA ATGCCTGCACCCATTCAAATGCATCCAATACAAATAAGTAGTACTAATGCTACAAGGAATCCTGCACACCCTGACCTTGC AGATAATCTGTGGCCTTGTGTAATGAAAAGAC…	>scaffold-BTTS-2006887-Austrotaxus_spicata_# 3'5' Frame 1_excerpt MKMNRLLQFLCCLSVYLLVLDSCAEARRSLFITEKDSTTFHEKKSQHLEVLKVESAAVFEAFHPKKNVEMKSISTKSNGGGVGVDPKHNKIIRNLMEEELAFMLGREMIEHIDYAGATTHPPSEPPKKKKTNAKQKSLHPPSRAH
	Ausp BTTS-2073944	1KP	scaffold-BTTS-2073944-Austrotaxus_spicata	>scaffold-BTTS-2073944-Austrotaxus_spicata GGAAATCCAATCCCTGAGATATTTTATTGCATTTCCCACGGTACATGATTGGTTTCTTAAAGTTGAGAGGCCACCAATTC TCCTTCAAATACCCCACCAGTATCCCAAGTCTCCATTACCAGAAAATGGGTCCAGTTGTATCAGTTAGGTCTCTGATATG CCTTCTCTGTATGCTGGCCACTTTACTTCTGAATGGAGTCTCATCAGAACCAATTGGTGGGTCTTTGGCAGAGGATAAAA TGGTAACCATGGCAGAAGCTCAAAATGGCAGATATTCAGAGTTGGAAGGGAAGAATATCAACATGAAAGAGGAGGAAGAT GTAGAAAAGATGGCGATGGATAGAGAAGGAGA…	>scaffold-BTTS-2073944-Austrotaxus_spicata_# 5'3' Frame 3_excerpt MIGFLKLRGHQFSFKYPTSIPSLHYQKMGPVVSVRSLICLLCMLATLLLNGVSSEPIGGSLAEDKMVTMAEAQNGRYSELEGKNINMKEEEDVEKMAMDREGERELIFNVDYHGPTTHPPATPLSPKRSPGSGPGNHRH
Cephalotaxus harringtonia	Ceha GJTI-2000126	1KP	scaffold-GJTI-2000126-Cephalotaxus_harringtonia	>scaffold-GJTI-2000126-Cephalotaxus_harringtonia TGCCCATTGCCCTCTGCCTGATCTACAATATATCTGCATCAATTTTTCTCCTCTTAATTGCTAGCCTGGTTACACACTTT GCAATTCATGTGCTTTCTGACAAATTTTAATGCAGTGTCTGGATGAACGAGTGAGAAAGATTGTAAGCTTTCAAAGGTTG AGCTTACATTGCAAGTTCCAGTTGAAGTTTCTTCATATGCCCACAAGCCTCCTCAGAATAAACCAATTGGATAGACGAAT TAGGTTTTTTTGTGGTTTTGAGCTCTTGAGGTTCTGGTGTGGTTCAGAAGGGTGTAAAACGTTTCTTACAACTCATCATC CAGATTACAGCTGCTTTGGCTACTAC…	>scaffold-GJTI-2000126-Cephalotaxus_harringtonia_# 5'3' Frame 1_excerpt MTSYEVVIILVLGFFSLSCNCSRQIYGKAAAELQHITEDHRQSQETYNSGEGPSNHDGLMIGETQFLTKLGDERVEKTQTSEMSGLSWKRRQLNAVPSKKKMSHGNSNNKLLKGAISTLKHQKELISISLSSKKVVAPNKYDHSPTFHVDYSAPKTHPPKNNR
	Ceha GJTI-2000127	1KP	scaffold-GJTI-2000127-Cephalotaxus_harringtonia	>scaffold-GJTI-2000127-Cephalotaxus_harringtonia TGCCCATTGCCCTCTGCCTGATCTACAATATATCTGCATCAATTTTTCTCCTCTTAATTGCTAGCCTGGTTACACACTTT GCAATTCATGTGCTTTCTGACAAATTTTAATGCAGTGTCTGGATGAACGAGTGAGAAAGATTGTAAGCTTTCAAAGGTTG AGCTTACATTGCAAGTTCCAGTTGAAGTTTCTTCATATGCCCACAAGCCTCCTCAGAATAAACCAATTGGATAGACGAAT TAGGTTTTTTTGTGGTTTTGAGCTCTTGAGGTTCTGGTGTGGTTCAGAAGGGTGTAAAACGTTTCTTACAACTCATCATC CAGATTACAGCTGCTTTGGCTACTAC…	>scaffold-GJTI-2000127-Cephalotaxus_harringtonia_# 5'3' Frame 1_excerpt MIGETQFLTKLGDERVEKTQTSEMSGLSWKRRQLNAVPSKKKMSHGNSNNKLLKGSEALDSFNINVPPKLQEAEKTERSLMKAVIIRNNVGELKSKRRFLSKFSESGRILSSSQSTSLHRDDEGGKGIMEMDYSPAHKRPPIHNKVLSP
	Ceha GJTI-2000128	1KP	scaffold-GJTI-2000128-Cephalotaxus_harringtonia	>scaffold-GJTI-2000128-Cephalotaxus_harringtonia TCACAAGATTGGCAGATGAAATAGTGGATAAAACATCCACATCTGAAATGCGTTTGTCTGGGAAACGCAGGCAGCCTGCG AAGAAGAACACCATCCGCCATGGAAACGAGAAGCTCAAAGGTGCCAATAAACACCAGATGGAATTCAGTACTAGTTTGTC TTCAAAGAAAATCAAGGCTGTTCCATGGCATAAACCGCCTCTTAACAAATACGACCGTAGCCCTACTTTTCATGTGGATT ACAGTGCGCCAAAAACCCATCCACCAAAGAATAATCGATGATTAGCAATAGAATTATATTCGTGATCACAATACACAAAG CTGCATTAAGCTTCTTTGTGTATATA…	>scaffold-GJTI-2000128-Cephalotaxus_harringtonia_# 5'3' Frame 3_excerpt TRLADEIVDKTSTSEMRLSGKRRQPAKKNTIRHGNEKLKGANKHQMEFSTSLSSKKIKAVPWHKPPLNKYDRSPTFHVDYSAPKTHPPKNNR
	Ceha GJTI-2030773	1KP	scaffold-GJTI-2030773-Cephalotaxus_harringtonia	>scaffold-GJTI-2030773-Cephalotaxus_harringtonia GTCTACATTTAGAGATACATGGAGAGAGTAAATATTTGTGGAAAGAAATGCAGGAGGGTGAGCTTAGTGATGCTTAGGGC CATGGGTTTGGGGTCCACTATAATCAACGTTAAAATTAGGCTTCCCAAACATCTGAGGAGG	>scaffold-GJTI-2030773-Cephalotaxus_harringtonia_# 3'5' Frame 1_excerpt PPQMFGKPNFNVDYSGPQTHGPKHH
	Ceha GJTI-2056580	1KP	scaffold-GJTI-2056580-Cephalotaxus_harringtonia	>scaffold-GJTI-2056580-Cephalotaxus_harringtonia CCCACCAAAGTACAAACACCAGCAAATCTTTTACAATTACCAAGCTTGCCTTGTGCAGTCTCCATACTAATTCTTCTATA ATCTTAGAAATAACAGGTTAGAACTTAGGCAACACATAATCCTCCAACTTATATACATGCAGTCCATATATATCATTCAT AAGACTTAGGCTGGCAATGCCTATAAACTTCTGCAGAAACATAGTGCAAGCTCAGAATAAGTATAGTTGAGTTAATTTTC TAGTGTCTATGAGGGCCAGGGGATCTCTTTGGAGAGACTGGAGTAGCAGGAGGATGAGTAGTTGGTCCATGATAATCTAT GTTGAAAATCAGCTCTCTCCCTCTAT…	>scaffold-GJTI-2056580-Cephalotaxus_harringtonia_# 3'5' Frame 3_excerpt MGQGLSLGSLICLLCMLTTLFLDGGSSELIENKAVTMAEAENSKYAEVEVEGKNRKMKVEVEINGEDGEKMDRGRELIFNIDYHGPTTHPPATPVSPKRSPGPHRH
	Ceha GJTI-2058831	1KP	scaffold-GJTI-2058831-Cephalotaxus_harringtonia	>scaffold-GJTI-2058831-Cephalotaxus_harringtonia CATTATTGCTCCAGATCTACTGTGTAAAAGATGGTAATATCCCTAAACATGCCCTGAATCATTCCCAAGATTTCAAACTT GGGGTAAAGTTATGTAAACATAGATCATTCTCTGTGGGGAATAATTTCATTGGAAAACCCATGTAATGAAGATAAGTGCC ACTTCAAATCCACGGCAGAACCGGTCAAGTCCATAACTATTCAATTTTTGAGCTGCCATGTACTCCACATTGAATTGAAA AAGATAGAAAAAATACTCTTATTCCTGTCCATGTCTCTTTCAATAGAACCAGAAAGCTGCAGCCAACTGGGGGATAGGGA GAGGCACATCTGTTCTAAAACGTCAC…	>scaffold-GJTI-2058831-Cephalotaxus_harringtonia_# 5'3' Frame 2_excerpt MKTLLKFVCCLSVYLLLLDSCAEARQSPFISEKDSTLLHDIKSQHLEVLKVESAAVFQASYPKKNVEEKSIPTKSNGGEGGIDPQKKKIIRNVMEEELTLMLGRGMIEHIDYAGATTHPPSEPPKKKKNNSKEKSLHPPSRAH
Amentotaxus argotaenia	Amar IAJW-2007705	1KP	scaffold-IAJW-2007705-Amentotaxus_argotaenia	>scaffold-IAJW-2007705-Amentotaxus_argotaenia CTCGTCACCACCAGTACAAATTGTATATTATGTGGCCCCTGACACGACTATTCCATTTATGTCTTTCCTTGCTTTCTCTC TTTTCAACTGTACAGAGAGAGCGACAGTGCAAAATAACCAATTAATACAATATTCTCGGTTGATTAAGGCGACAATACTT CGTTGTGTATGGGAGGCCTCTTGTGTGCAGGAGAATAGTCCATTTCCATAACCTCCCCTGCATCATGATTTTGCAAAGTG GTGGATTGTGAAGAGCTCAAAACCCGCTTATTTTCAGAAGACTTGCTTAAAAACTTCCTGTTGTTATTGGTGTTGGTGTT CTTTCCTATTCCCATCATAATAGCTGTCT…	>scaffold-IAJW-2007705-Amentotaxus_argotaenia_# 3'5' Frame 1_excerpt MAPYQVVIILILGFFLLSCNCGRPIPKAELQHITEDDRLSQDTYNPTGRPANHDGMIAETQILTRLADEIVEKTPTSEKCLSWKQRQLNVVSAKKKSIIDHGNNKPKGSEAPDSFNININIPPKLQEPERARRRLLKTAIMMGIGKNTNTNNNRKFLSKSSENKRVLSSSQSTTLQNHDAGEVMEMDYSPAHKRPPIHNEVLSP
	Amar IAJW-2007706	1KP	scaffold-IAJW-2007706-Amentotaxus_argotaenia	>scaffold-IAJW-2007706-Amentotaxus_argotaenia GCATGTTTCTGCATGGCATTCCAGTGTGTTTTTTTTGTCGTAATTACAAGGCCTATAGCTTATTGTATTTTGATGGATTC ACAGAAGCTGGGATAATTCTAGTGCTAATCATCGATTATTTTTTGGTGGATGAGTTTGTGGCGCACTGTAATCCACATGA AAAATAGGGATATGGTCGTATTTGTTACGAGCCACGATTTTCTTTGAAGACAAACTAGTGAATTCCTGCGTTGAGATGGC ACCTTTGGGCTTATTGTTTCCATGGTCGATGATCGACTTTTTCTTTGCTGACACAACATTGAGCTGCCTCTGCTTCCAAG ACAAACATTTTTCAGATGTGGGTGTTTTC…	>scaffold-IAJW-2007706-Amentotaxus_argotaenia_# 3'5' Frame 1_excerpt MAPYQVVIILILGFFLLSCNCGRPIPKAELQHITEDDRLSQDTYNPTGRPANHDGMIAETQILTRLADEIVEKTPTSEKCLSWKQRQLNVVSAKKKSIIDHGNNKPKGAISTQEFTSLSSKKIVARNKYDHIPIFHVDYSAPQTHPPKNNR
	Amar IAJW-2015667	1KP	scaffold-IAJW-2015667-Amentotaxus_argotaenia	>scaffold-IAJW-2015667-Amentotaxus_argotaenia TTCTATGTAGCTTTAGTACTTATTTAATATTTAATTTTGGCTATTTCAGGATAATATTACACATGCAGATACATTGCTGG TTTCTAGATACTGAAACCACTCAAAAATCTGCAACCAGGATTTAATCAATAATAGTAATAATACCTTCACTCATTCAAAT GCATCCAATACAAATAAGTANATAGAATCCTGCACACCCTGACCTTGCAGATAATCTGTGCTCTTCTTCTGCAATGAGAA GAGCTGAGCTCTGTGTTTATTATTATTGTTTTTAATGCGCGCGTGATGGAGGGTGCAGGCTTTTCTGTTTGGCGTTGGTC TTCTTTTTCTTGGGAGGTTCAGTGGGTGG…	>scaffold-IAJW-2015667-Amentotaxus_argotaenia_# 3'5' Frame 2_excerpt MKSLLLFVCCLSVYLLVMDGFAEARQSPFIGEKDSIVLHDKKSQHLDVLKVESAAVFQASQPKNNVEKKSIKTKINGGGGGVDPKKNKIIRNMMEEELGREMIEHIDYAGATTHPPTEPPKKKKTNAKQKSLHPPSRAH
	Amar IAJW-2024656	1KP	scaffold-IAJW-2024656-Amentotaxus_argotaenia	>scaffold-IAJW-2024656-Amentotaxus_argotaenia CGTTGCTCAAATTGTAACAAAATAAACCTGGTATGTTTGAAAGACAGAGATTATCAACCACTCAAATGTGTTCCAAAAAA AGGGTTTAAGTACAGCCATGTAGTTAAAATATTTGTTTCTATCTCATGAACATCTTTCTGCATGCCATTCTACTGTTTCT TTTTGCCGTGACTAGAAAGCGTACAGCTTAGTGTACTTTGATTTATTCACAGGAACTGGGATAATTCTGGTGCTAATCAT CGATTATTCTTTGGTGGATGGGTTTTTGGCGCACTGTAATCCACATGAAAAGTAGGGCTATTGTCGTATTCGTTAGGAGT CACGATTTTCTTTGAAGACAAACCACTTA…	>scaffold-IAJW-2024656-Amentotaxus_argotaenia_# 3'5' Frame 3_excerpt MAPYKVVIIMILGFFLLSWICSRQMHNTAAAKLHHITEDDRLSQDTYNPTGVPTKHDGMRTEKQFLTRLADEIEEKTPTSEMRFFWNRRQLNDLNHGNKQLKDAISILKHHKKISGLSSKKIVTPNEYDNSPTFHVDYSAPKTHPPKNNR
	Amar IAJW-2145218	1KP	scaffold-IAJW-2145218-Amentotaxus_argotaenia	>scaffold-IAJW-2145218-Amentotaxus_argotaenia ATCCAATATCCAATCCAATACAATACAATACAGTTGGATGCATGATGGCCATGGGGTTCAAGTTCATGGTTTCTGCACTG CTCGGATTTCTTTTGCTTTTGCTATCATGCACCTTGTTAAAAGCCTACACTGAAGATCAAACTATAAACAAAGCATTACC AGTGGATCCACCTGCTTTTACGGTCGATGAATCCATCACTCCGCCCAACGAGATGGAAAGCAGAAAATTATTACTACTAC GGGGAAGGCAAGCGTTGACAGAGAAGAAACAGATTGGGATTGGGATGAGAGGTGGCAGCATGAATCATAAACCTAGACAA AATGAAATGAATAAACGACTGTATATACC…	>scaffold-IAJW-2145218-Amentotaxus_argotaenia_# 5'3' Frame 3_excerpt PISNPIQYNTVGCMMAMGFKFMVSALLGFLLLLLSCTLLKAYTEDQTINKALPVDPPAFTVDESITPPNEMESRKLLLLRGRQALTEKKQIGIGMRGGSMNHKPRQNEMNKRLYIPSQMFEKPNFNVDYSGPQTHGPKHH
Torreya nucifera	Tonu HQOM-2000506	1KP	scaffold-HQOM-2000506-Torreya_nucifera	>scaffold-HQOM-2000506-Torreya_nucifera GAAAACTTTATTCTTGTATTTAGAAATATATGTTAACAACATGGAGATGGAGTAACTGGATGGGTTTTTGGGTTTTGATA ATCAGATTGATAAGCCCAATTTTCTAGATCTTCTGCTTCCAAGCTTTTGCCATGGTGCGCTTGTAATGACACATCGATTT CTTTCCTCGTTTTTATCTCTTCAGCCTTATCCTGATCTGTTAATGTTGGCATGGTATTGATATCCTCATTCTGGGAACGA ACTTCCGTATAGGGAATCGACATATCTGTATCGGCCACCATTGACACTTTCATGCGAGGCACAGAAGAAACTGCCATAAG GCATATCATCCAGATATAACAAATAACAAAAACTT…	>scaffold-HQOM-2000506-Torreya_nucifera_# 3'5' Frame 3_excerpt GSILAVAEMKQVFVICYIWMICLMAVSSVPRMKVSMVADTDMSIPYTEVRSQNEDINTMPTLTDQDKAEEIKTRKEIDVSLQAHHGKSLEAEDLENWAYQSDYQNPKTHPVTPSPCC
	Tonu HQOM-2011493	1KP	scaffold-HQOM-2011493-Torreya_nucifera	>scaffold-HQOM-2011493-Torreya_nucifera CATTAGGCAAAAATGGGTCAAGTTTTATCACTTGGGTCTCTGATCTGCCTACTCTTTATGCTGACCGCTTTACTTCTGGA TGGAGGTTCATCAGAACCAATTGGTAATGGCAATAAAGGTGGCCCTTTGCAAGGAGATAAAGCAGTGGCAATGGCAGAAA CTGAAACTGACAAGTATNAAGAATATTAACATGAAAGTGGAGGCTGAGATAAATGGGGAGGATGGAGAAAAGAAAATGCA TGAAATGATGGATGGAGGGAGAGAGCTGATTTACAACATAGATTATCATGGACCTACTACTCATCCTCCTGCTACTCCAG TCTCTCCAAAGAGATCTCCTGGATCTGGACCTCAT…	>scaffold-HQOM-2011493-Torreya_nucifera_# 5'3' Frame 2_excerpt MEVHQNQLVMAIKVALCKEIKQWQWQKLKLTSXKNINMKVEAEINGEDGEKKMHEMMDGGRELIYNIDYHGPTTHPPATPVSPKRSPGSGPHRR
	Tonu HQOM-2014658	1KP	scaffold-HQOM-2014658-Torreya_nucifera	>scaffold-HQOM-2014658-Torreya_nucifera CGGCCAGGAGAAATCTTATTTAATATTCAATTTAGGTTATTTCAGGATAATATTACACATGCAGATACATTGCTGGTTTA TAGATACTGGAACCACTCAGAACTCTGCAACCAGGATTTAATCAATAATAGTAATAATACCTTCACCCACTCAAATGCAT CCAAAACAAATAAGTACTAAAGCTACATAGAATCCTGCACACCCTGACCTTGCAGATAATCTGTGNGCTCTTCTTCTGTA ATGAAAAGAGCTGAGCTCTGTATTTATTATTATTGTTTTTAATGCGCGCGTGATGGAGGGTGCAGGCTTTTCTGTTTGGC ATTGGTCTTCTTTTTCTTGGGAGGTTCAGTGGGTG…	>scaffold-HQOM-2014658-Torreya_nucifera_# 3'5' Frame 1_excerpt GGAYLLIYSRKTPFLLIISQVKTMKGLLFVCCLSVYLLVLDCYAEARQSPFIGEKDSTMLLHDKKPQHLEVLKVESAAVFQASQPKNNVEKKSIKTKSNGGGVVDSKKSKIIRYILEEELGREMIEHIDYAGATTHPPTEPPKKKKTNAKQKSLHPPSRAH
	Tonu HQOM-2133770	1KP	scaffold-HQOM-2133770-Torreya_nucifera	>scaffold-HQOM-2133770-Torreya_nucifera TTGTATACTACTTAAAAATTAGAATAAAGACCCGGTAGTCCTAACTAACATTCTTCTCTAGGCTGATCATCAACAAAGCA ATGTTTTATCACTGTAAATTTTATAACCTACTTCTCTAGAGTTTGTACACACCCAGATCCAGGATTTGCACTTTTTCTCG TTGATTTTTAGTAGAGACAACATGTCATATCAATCTTTTAATTGTTTTTGGGAGGGTGTGTTTTGGGCCCGCTATAATCA ACATGGAAAATTGGTTGTTCATATTTTTCTGGGGGTTTATGCCAGGAAAATGCATTCATCTCCTCTTTTGCGGCAACCTT GTTCCCTTCGTTTTTCTGCCTCTCAACAAAGGTTG…	>scaffold-HQOM-2133770-Torreya_nucifera_# 3'5' Frame 2_excerpt SIRSRPTTDWLPPDLAGSRRLLGRKHVEEKINAATDMKHLPSEEAAEKTINAATNSHTHHHHHKRTRSTKRAVSSTFVERQKNEGNKVAAKEEMNAFSWHKPPEKYEQPIFHVDYSGPKTHPPKNN
Nageia nagi	Nana UUJS-2099915	1KP	scaffold-UUJS-2099915-Nageia_nagi	>scaffold-UUJS-2099915-Nageia_nagi TTTATTGGAATTGTTCTTCTTTTTCTTGGGAGGTTCACTGGGTGGATGAGTTGTGGCTCCTGCATAATCAACGTGATCAA CCAGTTCTCTAACTTGCTCCTCTTCTGCTAAAATATCCTCTGGGTTCTTGGTCTTCGTTTTAGGATCTGATCCTTTTCCT CCACCAGTGTTGTTTGCTGCTAAGATTTCCTTGTCCACTTTTTTCTTGGAGGAAGTTTGGAATTCTGCAACCCCACTCGC AACTTTTGACAGCCCCAAATGCTGAATTTTTTTCTTTTGAAGTGAAGTGGAATCTTTTTCATTGTTGAAAG	>scaffold-UUJS-2099915-Nageia_nagi_# 3'5' Frame 3_excerpt FNNEKDSTSLQKKKIQHLGLSKVASGVAEFQTSSKKKVDKEILAANNTGGGKGSDPKTKTKNPEDILAEEEQVRELVDHVDYAGATTHPPSEPPKKKKNNSNK
Podocarpus coriaceus	Poco SCEB-2010710	1KP	scaffold-SCEB-2010710-Podocarpus_coriaceus	>scaffold-SCEB-2010710-Podocarpus_coriaceus CAGATGGTGTAAGATTCTTCATACTTTTGTATATTTTATTTCCTGAGAAGATGGCTCATAATCATCAACAGTTCAAAACT GTACAAAAAATGGAAAAAAGAAAAATACGGTTCGATACAGCAAACTAGTTAAAAATTGCTCAAGCCGAGTTCTTCATGAC TCCTCGTCACTTTCTGCATGCCAATATCATATTGGTTTTATTTACAAAGCATACAGCTTTCAGAATGTTGTTGATAGTTT CATGAAGAATAGTGATTATTATATTCATCGATTATTCTTGGGAGGGTGGGTTCTCGGTCCACTGTAATCGACATGAAAAT TAGGCTTATGATCATTTATGTTAGGAGGCGG…	>scaffold-SCEB-2010710-Podocarpus_coriaceus_# 3'5' Frame 1_excerpt MVVYNEFIVIMVLVCCYSLLSSCSCTRQVDFKYIRQDYRPSRHNYISQGYNNHDGMLMTESHAKVHKTAAASELDLSSVPRKLLVESTEMKKSHENKEKLSGDSSEHERQKELVNSLSSKNVVAVPWHRSPPPNINDHKPNFHVDYSGPRTHPPKNNR
	Poco SCEB-2010711	1KP	scaffold-SCEB-2010711-Podocarpus_coriaceus	>scaffold-SCEB-2010711-Podocarpus_coriaceus CTCTCTTTCTTGTGCATATCTTAAAGATTAAAGAAGATACACCCAATATTGAAATTTGTTCACTCAGATAAGCATCCACA GCCAAAGAAAAACATAGTGAATTATTATAATTATCGAATATCTCTTCTTGTACAAAAGAAGAGGAAAGAAACTCACAAGA GCCCAAACTGGTGGTCTAACTTCTAACATTTGTAAATTCAGTTTGACAACGATTTATCATAGGGGGGTGGCCGTGAGAAA ACTATACAATACATATATCGCTTTTTGGGTACTCTCGTATACACAATACCAACAGACATGAAATGACAAGGCCTTAAAAA TTAATCAAATCGGTCTAGGCCAATGGAACCC…	>scaffold-SCEB-2010711-Podocarpus_coriaceus_# 3'5' Frame 1_excerpt MVVYNEFIVIMVLVCCYSLLSSCSCTRQVDFKYIRQDYRPSRHNYISQGYNNHDGMLMTESHAKVHKTAAASELDLSSVPRKLLVESTEMKKSHENKEKLSGVKDTQSRKSGLSSMEAVIISTSQLHAPENPRTNILTKDARNSSNRRIFSMKLWETISRPIMTKLSAESTPLHKHRQNLAGDVMEMDYSPAHKRPPIHN
	Poco SCEB-2049196	1KP	scaffold-SCEB-2049196-Podocarpus_coriaceus	>scaffold-SCEB-2049196-Podocarpus_coriaceus CTCTCCCTCTCATCTTACATCTTTATAATGTAGTTTTCATAACTCACTCGATGCATACATGAATTCTTATTTTATTTTCT CAAAAATGGAGTTGAAGATGGAGATGATGGTGTTTACACTTTTGGGATTGCTTCTATTTTCTCCACACCCATACGCCCAT GGATCTTCCTCTAAAGTTGTGGAAGCAACCAACCCATCCTTTCAAGCCCACAATGAGATCATGAACAGAAAATTATTAGT GAGAACGGCAGGAAACGTACAAGGCAGATCAGCACACACCAACCCCGGTCATAACAAGGCTTTTGAAAGAGAGGGGATCG ACGCCCATGATGAGTTAACAGGTGCAGTTGC…	>scaffold-SCEB-2049196-Podocarpus_coriaceus_# 5'3' Frame 2_excerpt MNSYFIFSKMELKMEMMVFTLLGLLLFSPHPYAHGSSSKVVEATNPSFQAHNEIMNRKLLVRTAGNVQGRSAHTNPGHNKAFEREGIDAHDELTGAVADPSTFTSNMDKSLTRLHIPPSMFGKPDLNVDYSGPGSHDPQHH
	Poco SCEB-2050273	1KP	scaffold-SCEB-2050273-Podocarpus_coriaceus	>scaffold-SCEB-2050273-Podocarpus_coriaceus CTTCTTTCAAGGGTTTCTTGTGATAAAGCTATCAAAGACACCATCTTGCATTGATATATAGAAATAAAACAACGTTGATG TAATATGATGCTATGCATCCTTGCATAACAACAAATACATAAATTGCCATACAATCATAGGGGTCAAGTATTCAGACAAA GAATACTCTGGCCAACTATTAATACAATACTATTACTGACGTTGCCTGGACATTGCATATGAAACTGTAGAGTTCCTATA GAAAGATCCCATTTATATGTTCTTCAACATAATGAGAGATATTGCTTGTGATGTCTAAAAATATTATAGCAAGAGCTATA TCTAATATGACATTTTCTCTAGCAATGTCTA…	>scaffold-SCEB-2050273-Podocarpus_coriaceus_# 3'5' Frame 3_excerpt MAKVFSLGYLTCMLCMFLLTSLFLHGVSPARDHAYGSKGDARMSKAENDNYSEVKANNGMKMKTVIHGGGAKKMQIMDKVRELMFSIDYHGPTTHPPANPESSKKTPPGSGHRH
	Poco SCEB-2050441	1KP	scaffold-SCEB-2050441-Podocarpus_coriaceus	>scaffold-SCEB-2050441-Podocarpus_coriaceus CTTGTTTGCTTATATAGTTGAAAAAATCCTTTAATATATACTCTCTGTATATCAGGAATCTGTAAGTAAGTCCAAGAAGA TGAAGAGGTTTCTGCAGTTTGTGTGTTGTGTATTGGTATATTTGTTAGTTGTATTGGACAAGGATAGCTGTGGAGAAGCT CGTCGTTCTCCTTTCAACAGTGGAAAAGATTCCACTTCACTTCAAAAGAAAAAAATTCGGCATTTGGGGCTGTCAAAAGT TGAGAGTGGGGTTGCAGAATTCCACCCTTCTTCCAAGAACGTGGAGAAGGAAATCTTAGTATCAAAAAACAATGGTGGAG GAGGAGGATCAGATCCTAAAACAAAGACCAA…	>scaffold-SCEB-2050441-Podocarpus_coriaceus_# 5'3' Frame 2_excerpt MKRFLQFVCCVLVYLLVVLDKDSCGEARRSPFNSGKDSTSLQKKKIRHLGLSKVESGVAEFHPSSKNVEKEILVSKNNGGGGGSDPKTKTKNPEDILAEEEQVRELVDHVDYAGATTHPPSEPPKKKKNNSNKKGLKPPSKAH
Saxegothaea conspicua	Saco QCGM-2011934	1KP	scaffold-QCGM-2011934-Saxegothaea_conspicua	>scaffold-QCGM-2011934-Saxegothaea_conspicua CGGGTAGTGCATCCATAACTTGCGTATATAAATAAAACTTCTCATTATGTCCTTCAGTATGCAGGTGATAATATATAGCA TAAAAGAGGAGGAAAAACAATATATCTTGCCAAGCAAGCATATACTTATTTAAAGCATTATTATTACACTTGCAGGTCTC TGAAACCACTCTGAAGGATTCTGCAATTAGAATATAATATCTCTATAATTCAACAATACTAGGACATCATCATGCAGCCC ATTCAAATGCATACAGTACAAGCCTGACAAATCATATAAGTAGTCTAGTCTCAGCCAAAGCTGCAAGGATTCCTATCAGA CACAGCAGTCTGGCCTTAGCAGATAATCTT…	>scaffold-QCGM-2011934-Saxegothaea_conspicua_# 3'5' Frame 2_excerpt MKRFLQFVCCFLVYLLVVLHKDSCAEARRSPFNSEKDSTPLHKENLQHLKPSKVESGVAEFQPFSKKNVEKEILAANNNGGGGSDHKTKTKNTKDILAEEEQVRELVEHIDYAGATTHPPSEPPKKKKTNSNKKSLKPPSHAH
	Saco QCGM-2067359	1KP	scaffold-QCGM-2067359-Saxegothaea_conspicua	>scaffold-QCGM-2067359-Saxegothaea_conspicua GCGGGACTAGCCTATATTACCCACAGTAACCTGGCCCTCAGACAAAACTATAGCATACATATATCGCTTTTTTTGTACTT TCGTATGCATAATACCAATAGACATGAAATGACACCGCCTTAAAATTGACTAAATCACTATAGGCCTGTGGAATCCAATC TGCGAGCCTCAGTTGTGTATTGGAGGCCTCTTATGTGCAGGAGAATAATCCATTTCCATAACACCTCCTGCGAGATCTTG GCCATGCTTATGTGGAGGAGACTCTGAGGACAGTGTGGTCTTTACAGGCCGAGAACTTGTTTCCGACGACTTCATTGAGA ACATCCTTCTGTTGCTATTATTTCTTGCAT…	>scaffold-QCGM-2067359-Saxegothaea_conspicua_# 3'5' Frame 3_excerpt VEDAESRKSGLSSVQGVIISTSQLHDPEKPRSSILTKDARNNSNRRMFSMKSSETSSRPVKTTLSSESPPHKHGQDLAGGVMEMDYSPAHKRPPIHN
	Saco QCGM-2068954	1KP	scaffold-QCGM-2068954-Saxegothaea_conspicua	>scaffold-QCGM-2068954-Saxegothaea_conspicua AACTATTAATGCAATACCATAACTGACGTTGCCTGCACATTGCTTACGAAACTGTGGACTTCTCATAGAAAGATTCCAAA TATATGTTCTTCAACTTAATAGTAGATACTGCTTGTGATGTCTCAAAATATTATGGTGACATTGTCTGTAGCAATGTCTA TAACCTTTCATGCAGCCATTAACTTTAACAAACATACTTCTCTAGTGTTTTCTAATGTCTATGCCCAGACCCAGGGGGTT TCTTCTTTGAAGATTCTGGAGTAGAAGGAGGATGAGTAGTTGGTCCATGATAGTCTATATTGAACATCAGCTCTCTTACT TTATCCATCATCTGCATCTTCTTTTGCCCA…	>scaffold-QCGM-2068954-Saxegothaea_conspicua_# 3'5' Frame 1_excerpt EMGKVFSFGYLTCMFCIFFLTSFLLHGASPARNYANDSKGDAKMAEAENGNYSEVKGDNGMKMKSDIHGGGQKKMQMMDKVRELMFNIDYHGPTTHPPSTPESSKKKPPGSGHRH
Microcachrys tetragona	Mite MHGD-2012480	1KP	scaffold-MHGD-2012480-Microcachrys_tetragona	>scaffold-MHGD-2012480-Microcachrys_tetragona GGGAGGGACTCGCCTATACCCACAGTAACGTGGTCCTCAGACAAAACTATACCATACATATATCACTTTTGTTGTCACTT GTAGTACTCTCGTATACACAATACCAACAGACATGAAGTGACAACGCCTTAAAAATTTAAGCAAATCATTCTAGGCCTAT GGAATCCAATGTTCGCCCCTCAGTTGTGTATTGGAGGCCTCTTATGTGCAGGAGAATAATCCATTTCCATAACATCTCCT GCGAGATCTTGGCGCTGCTCATGCAAAGGAGGAGACGCTGTGGACAGTGTGGTCTTAATTGGCCGAGAGCTGGTTTCCCA CGACTGCATTGAGAGCGTCCTTCTGTTGC…	>scaffold-MHGD-2012480-Microcachrys_tetragona_# 3'5' Frame 3_excerpt MVVYYEVVVIMVLACCYSLMSSCSCTRQVDFKQIREDHGLSRRNYVSQGYNYHDGMSTTENHLEVHKTAAPFELDLSSLPRKLLVESSEMKNSHPNNKKLSGVKDAESRKSGLSPMQAVFISTSQSHEPEKPRTSILTKDAKISSNRRTLSMQSWETSSRPIKTTLSTASPPLHEQRQDLAGDVMEMDYSPAHKRPPIHN
	Mite MHGD-2012481	1KP	scaffold-MHGD-2012481-Microcachrys_tetragona	>scaffold-MHGD-2012481-Microcachrys_tetragona CTCATGAAAGAATTTCTTGCGTATATTCACGTCCTTAGTAAAATATAAACACGCATGGCGTAAGATGGTGTAATATTCTT CATACTTTTGTATATTTTATTTTCTCAGAAGATGGCTCATAATCAACAGTTCAAATCTGTACAAAAAAAAAGAAAAAAGT AAAATGCTGTTCGATACAGCAAACTAGTTTAAACTAGTTAAAATTGCTTAAGCCGAGTTCTTCATGCCTCTTCGTCACTT TCTGCATGCCAATATCATATTGGTTATATTTATTTACAAAGCATATAGCTTGGGAATGTTGTTGATGGTGTCATGAAGAA TAGTGATTACGATATTCAACGATTATTCT…	>scaffold-MHGD-2012481-Microcachrys_tetragona_# 3'5' Frame 3_excerpt MVVYYEVVVIMVLACCYSLMSSCSCTRQVDFKQIREDHGLSRRNYVSQGYNYHDGMSTTENHLEVHKTAAPFELDLSSLPRKLLVESSEMKNSHPNNKKLSGDSSEHERQKELVSSLSSENVVAVPWHRPPPNKYDHRPAFHVDYSGPRTHPPKNNR
	Mite MHGD-2070362	1KP	scaffold-MHGD-2070362-Microcachrys_tetragona	>scaffold-MHGD-2070362-Microcachrys_tetragona ACTTCAAACACTTTGTGGATTCAATAATTTCTTTGGCAATCCAATACATGTGATCTTCCATTGCTCAAAGTACGAGCTAA TTTGCTTTTTATACTTTAGGGTCGAGTTTCTCAAAGTTGAGAGGCCACCACTGAAGTATCTCAGGACTGCATTGAAGTCA GATCCCAATCTTCTTCAAATACCCCACCTATACCCACTTATATTCTCACTCTTTGGTTCAGCGTTTGGTGGAAATGGGTA AAGACTTTTCACTAGGGTATCTCACCAGCATGCTATGTATGTTCTTGTTGACCAGTTTGCTTCTCCATGGAGCTTCACCA TCAAGAAATCATGCAAATGGCAGTAAAGG…	>scaffold-MHGD-2070362-Microcachrys_tetragona_# 5'3' Frame 3_excerpt MGKDFSLGYLTSMLCMFLLTSLLLHGASPSRNHANGSKGDARMAEAENDNYSEVKGNNGMQMKTEIHGSGAKKMQMIDKGRELMFNIDYHGPTTHPPATPQSSKKTPPGSGHRH
	Mite MHGD-2070526	1KP	scaffold-MHGD-2070526-Microcachrys_tetragona	>scaffold-MHGD-2070526-Microcachrys_tetragona CTTTTATTCTTCCTTAAATAGCCACACGTCTCCCTGCATTTTGTATTGAAGGTGAGACTTGTTTGCTTATATAGTTGAAA AAATCCTTTAATTTATAGTTTCTGTATATTCGGAGTCTGTAAGTAAGTCCAAGAAGATGAAGAGGTTTCTGCAGTTTGTA TGTTGTGTATTGGTATATTTGTTAATTGTATTGGACAAGGATAGCTGTGCAGAAGTTCGTCGTTCTCCTTTCAACAATAA AAAAGATTCCACTTTACTTCATAAGAAAAAATTGCAGCATTTGGAGCTATCCAAAGTTGAGAGTGGGGTTGCAGAATCCC AATCTTCCTCCAAGAAGAACGTGGAGAAA…	>scaffold-MHGD-2070526-Microcachrys_tetragona_# 5'3' Frame 2_excerpt MKRFLQFVCCVLVYLLIVLDKDSCAEVRRSPFNNKKDSTLLHKKKLQHLELSKVESGVAESQSSSKKNVEKEILAASNKGGRRGSDPKTKTKNTKDILPEEEEMRELVDHIDYAGATTHPPSEPPKKKKINNQKGLKPPSHAH
Halocarpus bidwillii	Habi OWFC-2003052	1KP	scaffold-OWFC-2003052-Halocarpus_bidwillii	>scaffold-OWFC-2003052-Halocarpus_bidwillii TTAGGATTATTGTTACTTTTTTTATATTTTATTTCCTGAGAAGGTGGCTCATAATCGACAGCTCAAATCTGTATGAAAAA ATGGAAAAAGAGAAAGGCAGTTCGATATAGCAAACTAGTTCAAACTAGTTAAAATCNGAGTTCGTCTCTTTCTGCATGCC AATATCATATTTGTTTTATTTACAAAGCATAAAGCTTGGGAATGTTGTCGATGGTGTCATGAAGAGTAGAGATTATTATA TTCATCGATTGTTCTTGGGAGGGTGGGTTCTCGGTCCGCTGTAATCGACATGAAACGTAGGCCTGTGGTCATCTTTGCTA GGAGGAGGCGGTCTATGCCATGGAACGGCCA…	>scaffold-OWFC-2003052-Halocarpus_bidwillii_# 3'5' Frame 1_excerpt MVAYYEVVVILVLVCCCSLLPSCTCARQVEFKYNKGDQGPYRLNYVPQGYNNHDGMSMTGLQGMSMTEKHLEVHTMATASEFDLSSVPRKLLVESAEMKKSHENNNKKLSGDSSEHERQKDVVGSFSSKNVVAVPWHRPPPPSKDDHRPTFHVDYSGPRTHPPKNNR
	Habi OWFC-2003671	1KP	scaffold-OWFC-2003671-Halocarpus_bidwillii	>scaffold-OWFC-2003671-Halocarpus_bidwillii TGGAGAAGCAGGAGGATGAGTAGTTGGCCCATGATAGTCTATGTTGAACAAAAGCTCTCTTATTTTATCCATTATCTGCA TCTTCTTTCCTTCATCACCATGAGTTTCAGTCTTCATTTTCATGTCATTATTGCCCTTTACCTCTGAATAGTTGACATTC ACAGCTTCTGCCATCCTCACATCACCTTTACTGCCATTTGCATGATTTCTTGCTGGTGAAGCTCCATGGGGAAGCAAACT GGTCAACAAGAACATACAGAGCATGCAAGTGAGATACCCTACTGAAAATACTTTACCCATTTCTGCCCAATGCTGAACCA AAAAGTGAGAATAGAAGTGGGTAGAGAT	>scaffold-OWFC-2003671-Halocarpus_bidwillii_# 3'5' Frame 1_excerpt ISTHFYSHFLVQHWAEMGKVFSVGYLTCMLCMFLLTSLLPHGASPARNHANGSKGDVRMAEAVNVNYSEVKGNNDMKMKTETHGDEGKKMQIMDKIRELLFNIDYHGPTTHPPASP
	Habi OWFC-2003672	1KP	scaffold-OWFC-2003672-Halocarpus_bidwillii	>scaffold-OWFC-2003672-Halocarpus_bidwillii TGGAGAAGCAGGAGGATGAGTAGTTGGCCCATGATAGTCTATGTTGAACAAAAGCTCTCTTATTTTATCCATTATCTGCA TCTTCTTTCCTTCATCACCATGAGTTTCAGTCTTCATTTTCATGTCATTATTGCCCTTTACCTCTGAATAGTTGACATTC ACAGCTTCTGCCATCCTCACATCACCTTTACTGCCATTTGCATGATTTCTTGCTGGTGAAGCTCCACGGGGAAGCAAACT GGTCAACAAAAAGATATAGAGCATGCAGGTGAGATACCTTAGTGAAAAGACTCTACCCATTTCTGCCAAATGCTGAACCA AAGAGTGAGAATATGAGTGGG	>scaffold-OWFC-2003672-Halocarpus_bidwillii_# 3'5' Frame 3_excerpt MGRVFSLRYLTCMLYIFLLTSLLPRGASPARNHANGSKGDVRMAEAVNVNYSEVKGNNDMKMKTETHGDEGKKMQIMDKIRELLFNIDYHGPTTHPPASP
	Habi OWFC-2052081	1KP	scaffold-OWFC-2052081-Halocarpus_bidwillii	>scaffold-OWFC-2052081-Halocarpus_bidwillii CGGTGAGCAAGTGTTAAGATATATATATATATATAGCATAAATAACAAGAAAATCCTGCCAACCAACCATATAATTATTT AATGCAGTACTACTACACTGGTAGCTGAAACCACTCAAGAAGAATTCTGCAACTAGGATATAATACTGCTACAATTCAAC AATACAAGGGCATTATCATGCAACCCATTAAAATGCATCCAGTATTAGCCTGACAAAACACATAAGTAGTTTAGTCCTAG CCAATGCTTGAAGGAATCTTATCAGACACTGCAGTCTGGCCTTAGCAGATAGTCTGTGCTATATTCTTTTAACAATAATG AAAAGCTCCGAGCTCTCTGAATGTTTGTCTT…	>scaffold-OWFC-2052081-Halocarpus_bidwillii_# 3'5' Frame 2_excerpt MKRFLQFVCCLFLYLLIVLYKDSFVEARRSPFKCEKDSTSFQKKKLQHLEPSKVENETAELQPSSKKNMEKKIVAANKSGGVEGSDPKTNTKNIKDILSEEEQVRELMDHVDYAGATTHPPSEPPKKKKTNSHQKVLGPPSHAH
Parasitaxus usta	Paus JZVE-2033098	1KP	scaffold-JZVE-2033098-Parasitaxus_usta	>scaffold-JZVE-2033098-Parasitaxus_usta CAACATTTGGCAGAAATGGGTGAAGTCTTTCCAATAGGGTATCTCACCTGCATGCTCTGTGTGTTCTTGCTGACCAGTTT GCTTCCCCATGGAGCTTCACCAGCAAGAAATCATGCAAATAGCTGTAAAGGTGATGCTAGGATGGCAGAAGCTGAAAATG ACAACTCTTCAGAGGTAAAGAGAAATAGTGGCATGGAAATAAAGACTGAAATTCATGGTGGTGGAGGAAAGAAGATGCAT GTGATGGATGAAGGAAGAGAGCTGATGTTCAACATAGACTATCATGGCCCAACTACTCATCCTCCTAATCCACAATCTTC AATCAAGCCAACACCTGGGTCTGGGCATAGGCTTT…	>scaffold-JZVE-2033098-Parasitaxus_usta_# 5'3' Frame 1_excerpt QHLAEMGEVFPIGYLTCMLCVFLLTSLLPHGASPARNHANSCKGDARMAEAENDNSSEVKRNSGMEIKTEIHGGGGKKMHVMDEGRELMFNIDYHGPTTHPPNPQSSIKPTPGSGHRL
	Paus JZVE-2034930	1KP	scaffold-JZVE-2034930-Parasitaxus_usta	>scaffold-JZVE-2034930-Parasitaxus_usta AATATATCTGCCAAGCTAGCATATACTTATTTAATGCAGTATTATTACACAGTCACTGAAGCCACGCTGAAGAAATCTGC AACTAGGTTATAATATTCCTATAATTCAACAATACTAGGGCATTATCATGCAGCCCATTCAAATCCATCCAGTATTCGCC TGACAAAACACATATGCAGTTTAGTCTCAGCGAAAGCTGCAAAGGAATCATATCTGACACTGCAGTCTGACCTTAGCAGA TAATCTGTGATATATTCTCTTAGCAGTAATGAAAAGCTCTGAGCTCTCTCCAAATCCATATTTGTTTTAATGACCGTTTG ATGGAGGTATCAAGCCTTTTTGATTGGAATTGGTC…	>scaffold-JZVE-2034930-Parasitaxus_usta_# 3'5' Frame 2_excerpt MKRFVLFVCCLFVYLLVGLYKDSYAEAGRSPFNGEKDSTVSQKKTLQQLELSKVESKVAEFQPSSKKNVENKILASNNNGAAGGSDPITKTKNTKDILAEEEQVRELIDHIDYAGATTHPPSEPPKKKKTNSNQKGLIPPSNGH
	Paus JZVE-2037701	1KP	scaffold-JZVE-2037701-Parasitaxus_usta	>scaffold-JZVE-2037701-Parasitaxus_usta TACAGAGCAAGAGCAAAGAGACGGACAAGAATTATTCTAAAAGTGGAAATTCAAATTTTACAAGCATTTATCCGTTGCCC CTCCTTATATTCGGGATAGGGAGTGGCCTATACCTACGGTAACGTGGCCCGTACATACATACATACCTATATCGCATTTT TTATACTCTCGTATCAATAATACGAACATACGAACATACATGAAGTGACACCGCATAAATATTAACTAGGCCTATGGAAT CTAAGGTGCGCTCCTCAGTTGTGTATTGGAGGCCTCTTCTGTGCAGGAGAATAATCCATTTCCATATCACCTCCTGCAAG ATCTTGGCGATGCCCATTCCAAGGAGAAGACTTTG…	>scaffold-JZVE-2037701-Parasitaxus_usta_# 3'5' Frame 2_excerpt MVVYYEMVVILVLACWYSLLSSCSCSRQVELKYIRGDHGPSTHNNVPRGYSDHDEMSMAEKHLEAAASELDLSSLPRKLLVESTEMRNGHQESKKLSGVKGAESRKSGLSSMQAVPMITSQSQGPEKPRTSILFKDARKSINRRMSSTRPIEDTLSAKSSPWNGHRQDLAGGDMEMDYSPAQKRPPIHN
Lagarostrobos franklinii	Lafr ZQWM-2085139	1KP	scaffold-ZQWM-2085139-Lagarostrobos_franklinii	>scaffold-ZQWM-2085139-Lagarostrobos_franklinii GCCAACCAAGTCTATACTTATTTAATACAATATTATTACACAGACAGCTGAAAGCACTCTGTAGAAATCTGCAACTAGGA TATAATATCGCTATAATTCAACAGTACCAGGCCATTATCATGCAGCCCATTTAAATGCATCCAGTATTAGCCTGACAAAA CACATAATCAGTTTACAGCAGGCCAAAGCTGCAAGGAATCCTATCCAACACAGTCTGACCTTAGCAGATAATCTGTGATA TATTCTCTTAACAATAACGAAAAGCTCTGGGCTCTCTCTAAGTCTATATTTGTTTTAATGAGCGTTTGATGGAGGTCTCA GGCCTTTTTGATTGGAGCCAGTCTTCT…	>scaffold-ZQWM-2085139-Lagarostrobos_franklinii_# 3'5' Frame 3_excerpt MKRFLQFVCCLFVYLLVILYKDSYAEARSSPLNSEKDSSLSQKKKLQHLENSKVENNVAEFQPSSKSKKNVEKKILAANNNGGGGGSDPKTNTKNTKDIVTEEEQVRELIDHIDYAGATTHPPSEPPKKKKTGSNQKGLRPPSNAH
Manoao colensoi	Maco CDFR-2006431	1KP	scaffold-CDFR-2006431-Manoao_colensoi	>scaffold-CDFR-2006431-Manoao_colensoi ATCCGGTCCATTTGATCTTCCATTTGATCAAAGTACGAGCTAATTTGCTTTTTCCACGTTAGGGTTCAGTCTCCCAATGT GGAGAGGCCACCACCGAAGTGTTCGAAGACTGCATTAAAATCAGATCCCAATCTTCTTCAAATACCCCACCTATACCCAC TTCTATTCTCATTCTTTGGTTCAACATCTACCAAAATGGGTAAAGTCTTTTCAGTAGGGTATCTCACCTGCATGCTCTGC ATGTTCTTGCTGACCAGTTTGCTTCCCCATGGAGTTTTACCAGCAAGAAATCATGCAAATGGTAGTGAAGGAGATGCGAG GATGGCAGAAACTGAGAATGACAACCATTCAGAGGT…	>scaffold-CDFR-2006431-Manoao_colensoi_# 5'3' Frame 1_excerpt MGKVFSVGYLTCMLCMFLLTSLLPHGVLPARNHANGSEGDARMAETENDNHSEVKANNGMKMKTEVHGSGGKKMHMVDEGRELMFNIDYHGPTTHPPATPESSKKTPPGSGHRH
	Maco CDFR-2009502	1KP	scaffold-CDFR-2009502-Manoao_colensoi	>scaffold-CDFR-2009502-Manoao_colensoi CTGCTCTGGCGAAATTGATGTGAAGCACGTAAGAGTGTGTTTGGATGAAAAGGGTAATGTTCTAGCGGTGGTGATCTTGG AGTTGGATCGCTTTGCTATTATTGACGATACATATCTGTCGAAAGGGCGTTGTCTCGACGTTCTATCGGATATTAATGTA CAAGTCTCAGATCTTCATCTTTACGTTCTCTCAGATTGTTTTGCTGCGTTGGGTCTAAAAATCTGTGCATAAAACAGTAG AGCACAGAAAAAGATCGAAGCGCTCCGAAGTGAGTTTGTGGTTTCAGTAGGCAATTTGCTCCTAATCCCATCATACAAAT TTCAGAGAAAAAAAAAGATTTGAACTTGGATTAAGT…	>scaffold-CDFR-2009502-Manoao_colensoi_# 5'3' Frame 1_excerpt MVVYYEVVLIIVLVCCSLLSSCSCSRQVEFKYIRGDHWQNSVPEVYDNHDGLSMAEKHLEVHSRGSASELDLSTVTRKLLVESTELKKKSHENSEKLSGVKDAESGLPSMQAVTTIANSQSHDPEKISFRDARNNSTNRRMFRESRSRPIKTTLPAESPPLRRQDIAGSVMEMDYSPAQKRPPIHN
	Maco CDFR-2009503	1KP	scaffold-CDFR-2009503-Manoao_colensoi	>scaffold-CDFR-2009503-Manoao_colensoi CTGCTCTGGCGAAATTGATGTGAAGCACGTAAGAGTGTGTTTGGATGAAAAGGGTAATGTTCTAGCGGTGGTGATCTTGG AGTTGGATCGCTTTGCTATTATTGACGATACATATCTGTCGAAAGGGCGTTGTCTCGACGTTCTATCGGATATTAATGTA CAAGTCTCAGATCTTCATCTTTACGTTCTCTCAGATTGTTTTGCTGCGTTGGGTCTAAAAATCTGTGCATAAAACAGTAG AGCACAGAAAAAGATCGAAGCGCTCCGAAGTGAGTTTGTGGTTTCAGTAGGCAATTTGCTCCTAATCCCATCATACAAAT TTCAGAGAAAAAAAAAGATTTGAACTTGGATTAAGT…	>scaffold-CDFR-2009503-Manoao_colensoi_# 5'3' Frame 1_excerpt MVVYYEVVLIIVLVCCSLLSSCSCSRQVEFKYIRGDHWQNSVPEVYDNHDGLSMAEKHLEVHSRGSASELDLSTVTRKLLVESTELKKKSHENSEKLSGDSSEHERQKEVVSNLSSKNVVAIPWHRQPPSNKYDHRMFHVDYSGPRTHPPKNNR
	Maco CDFR-2009681	1KP	scaffold-CDFR-2009681-Manoao_colensoi	>scaffold-CDFR-2009681-Manoao_colensoi CACCAATTTGTGTTGAAGGTGAGACTGGTTTACTTAGATAGTGAAAAAACCCATAAATTAATAGTTTCTCTGGATATTCG GAGTCTGTTAGTCCGACCAAGAAGATGAAGGGTTCTCTGCAGTTTGTGAGTTGTTTATTTGTATACTTGTTGGTTGTGGT GTACAAGGATAGCTATGCAGAAGCTCGTAGTTCTCCTCTCAACAGTGAAAAAGATTCCACTTTACCCCAAAAGAAAAAAT TGCAGAATTTGGAGATATCAAAAGTCGAGAGTAAGGTTGCAGAATTCCAACCTTCCTCCAAGAACGTGGAGAAGAAAATC TTAGCAGCAAACAACAATAGTGGTGGAGGAGGATCA…	>scaffold-CDFR-2009681-Manoao_colensoi_# 5'3' Frame 3_excerpt MKGSLQFVSCLFVYLLVVVYKDSYAEARSSPLNSEKDSTLPQKKKLQNLEISKVESKVAEFQPSSKNVEKKILAANNNSGGGGSDPETNTKNTKDILAEEEQVRELIDHIDYAGATTHPPSEPPKKKKNNSNQKGLRPPSNAH
	Maco CDFR-2023985	1KP	scaffold-CDFR-2023985-Manoao_colensoi	>scaffold-CDFR-2023985-Manoao_colensoi GTCTGTGTCGGACTCCACAACATATCGCTCGGACGAAGCCGACCTCTCCGACATCATAGGCATGGACTATCGCCATGTCC GAAGAAACCCTCCCATTCACAACAGATCCACACCATAATATAC	>scaffold-CDFR-2023985-Manoao_colensoi_# 5'3' Frame 2_excerpt SVSDSTTYRSDEADLSDIIGMDYRHVRRNPPIHNRSTP
	Maco CDFR-2048179	1KP	scaffold-CDFR-2048179-Manoao_colensoi	>scaffold-CDFR-2048179-Manoao_colensoi CAGGGAGAGTGGAAGGCAGATCAGCTTTCGCCAGTCACGAGTTGTTGAGAGGTGGAGCTCCCTCTGCCTTCACCTTCGAT ATGGATAAATCGCTTACAAGGCTGCGTGCTCCTCCTCATATGTTTGGGAAGCCTAATCTTTACGTCGATTACAGTGGACC TCAAACCCATGGCCCTAAGCATCACTGATGTCAATCATCTATCAAGGACATACCCTAGAAGGGATAACTATTAGGTTGGA CAAAAAATCTGTTGAGATGTAATCAGAAGTATCTTTAGT	>scaffold-CDFR-2048179-Manoao_colensoi_# 5'3' Frame 3_excerpt GRVEGRSAFASHELLRGGAPSAFTFDMDKSLTRLRAPPHMFGKPNLYVDYSGPQTHGPKHH
Prumnopitys andina	Pran EGLZ-2008929	1KP	scaffold-EGLZ-2008929-Prumnopitys_andina	>scaffold-EGLZ-2008929-Prumnopitys_andina CTTTGGCAATCCAATCTAAGTGATCTTCCATTGCTCAAAGTACGAGCTATTTTACTTTTTCCACTTTAGGTTTGAGTCTC TCAAAGTAGAGAGGCCACCACCGAAGTATCTGAAGACTGCATTGAAGTCAGATCCCAATCTTCTTCAAATACCCCACCCA TACCCACTTATATTCTCACTCTTTGGTCCAGCATTTGGGAGAAATGGGTAGAGTCTTTTCACTGGGGTATCTCACCTGCA TGCTCTGTATGTTCTTGTTGACCAGCTTGCTTCCCCATGGAGCTTCCCCGGCAAGAAATCATGCGAATGGCAGTAAAGCT GATGCGAGGATGGCAGAAGCTGAGAATGACAAC…	>scaffold-EGLZ-2008929-Prumnopitys_andina_# 5'3' Frame 3_excerpt MGRVFSLGYLTCMLCMFLLTSLLPHGASPARNHANGSKADARMAEAENDNYSEVKGNNGMKMKTEIHGSGEKKMQMMDTGRELIFNIDYHGPTTHPPATPESSKKTPPGSGHRP
	Pran EGLZ-2028370	1KP	scaffold-EGLZ-2028370-Prumnopitys_andina	>scaffold-EGLZ-2028370-Prumnopitys_andina GGAGGTGTTATGGAGATGGATTACACTCCTGCACAGAAGAGGCCTCCAATACACAACTGAGGCATTCCCTAGGGCTAGAA CGATAGGATATAGCTAATTTTAATGCGGTGTCACTTCATGTCTGTTCGTATTGTTAATACGAGAGCATAGAAAAAGCGAT ATGTACGATCTAGTTTTGTCTGCAGGCCACGTTACCGTGGATATAGGCGAGTCCCTCTCCCCGGATAAATCCCTG	>scaffold-EGLZ-2028370-Prumnopitys_andina_# 5'3' Frame 1_excerpt GGVMEMDYTPAQKRPPIHN
	Pran EGLZ-2034852	1KP	scaffold-EGLZ-2034852-Prumnopitys_andina	>scaffold-EGLZ-2034852-Prumnopitys_andina CATTCGCACTCAGAGCACTGCTTCAGCTCAATAATATAAGCTCCTCACCCCCGCCATTTCCTTGTGAGGTCTGCTGCATC AATACTTTGTGTTGAATCGTCCATCCATCCATCCATCCCAGCACCATGAGCCAGTATAGCATGACAGTGGTCATGGCTAT AGCTACCACTACCCTCATCCTTGTAGGATTTTCATGCCCGCCATGCAGTGCAAAGCGATTATTTTTTCAAGAGAGCGTGA GAAAAGAATCTGACTCGTCTGGCTCTAGCGGAGGTCAACCCATGGAATCTCATGCTGTTACAAACACTAGAGGACGGTCT TCTGCCAACTTTGCAGGAAACAGCAGGCTATTG…	>scaffold-EGLZ-2034852-Prumnopitys_andina_# 5'3' Frame 3_excerpt MSQYSMTVVMAIATTTLILVGFSCPPCSAKRLFFQESVRKESDSSGSSGGQPMESHAVTNTRGRSSANFAGNSRLLLGRNFVENMKATHDLTPDEADKVFDSAENNKITSDAHTRIHRSHHRRYKIGGSLKRASSSAFPAKRKHQEKAQEAIVASKKIASISWHTPRENYDQPNFHVDYNGPKTHPPKNN
	Pran EGLZ-2037307	1KP	scaffold-EGLZ-2037307-Prumnopitys_andina	>scaffold-EGLZ-2037307-Prumnopitys_andina ATTCATCCTCTTGTCTTGGAGAATATAGGTGGATTTGCATCACCCACGTCTCCAATAATTTTATGTCTGCTTTTATTCTT CCTTAAATAGCCTCACGCCTCCCAGTAATTTGCATTGAAGTTGAGACTTGTTTGCTTATATAGTTGAAAAAACCTTTTAA TTTTTGGTCTCTTTGAATCCGGAGCCTGTAAGTCTGTCCAAGAAGATGAAGAAGTTTCCGCAGTTCGTATGTTGTTTGTT GGTATATTTGTTAGTTGTATTGTACAAGGATAGCTGTGCAGAAGCTCGTCATTCTTCTTTCAACAGTGAAAAAGATTCCA CTCTATTCCAAAAGAAAAATTGCTGCGAGCTGT…	>scaffold-EGLZ-2037307-Prumnopitys_andina_# 5'3' Frame 2_excerpt MKKFPQFVCCLLVYLLVVLYKDSCAEARHSSFNSEKDSTLFQKKNCCELSKVESKVAEFQPSSKNNVEKKILAANNNSGGGSDPKTKTMNTKDILTEEEQVRELIDHIDYAGATTHPPSEPPKKKKTNSNQKSLGPPSHAH
Araucaria rulei	Arru XTZO-2043931	1KP	scaffold-XTZO-2043931-Araucaria_rulei	>scaffold-XTZO-2043931-Araucaria_rulei GTTGTGAATAGGGGGTCTTCTCTGAGCTGGAGTGTAGTCCATTCTTGTAATTTCTACACCGTCATCCTCTCTTGATTGTG TTTCATGTGAAGCAGAGAAAGGCTGAGAGACTTCTGGAGGGGAAGGACTTGCAGAGACATGCTTATTATTATTTGAATCA GATATCTGCTGCTGCGTAGGAGCTTCTAGCAGTGATGCTCTCTTCTGGCGG	>scaffold-XTZO-2043931-Araucaria_rulei_# 3'5' Frame 2 RQKRASLLEAPTQQQISDSNNNKHVSASPSPPEVSQPFSASHETQSREDDGVEITRMDYTPAQRRPPIHN
	Arru XTZO-2059119	1KP	scaffold-XTZO-2059119-Araucaria_rulei	>scaffold-XTZO-2059119-Araucaria_rulei GATGGATGCCCGCCACACTACACATTCTAGATTATATTATAGATTACAAACTACAACAATCACATGCATATGGAACTGTG GAGTTCCAATACAAAACAATTCCCATAACTGCCTTACAACTTATAGCTATAGGGTTGAAGTCTAGCTAGCTATGCATATA GCCGATTGGATGCACACTGCAACATAAGAATATGTATGACAAATTCTTGACTTTTTTAGTTTCTGTGACCAGAACCATGG GGTGATTTTCTTGGGGTTTCTGGAGTAGCAGGAGGATGAGTAGTTGGCCCATGATAGTCTATGTTGTAAAGCTCTCTCCC ATTATCCATGATTTCCATCTTGTTTTGTTCGCCACC…	>scaffold-XTZO-2059119-Araucaria_rulei_# 3'5' Frame 1_excerpt MAKVLSLGSLIFLLCVLTALLLDGASAARIANGIKGGFVPVRMAEAENGNNSMVEGLNSTQVETEMNGGEQNKMEIMDNGRELYNIDYHGPTTHPPATPETPRKSPHGSGHRN
	Arru XTZO-2062199	1KP	scaffold-XTZO-2062199-Araucaria_rulei	>scaffold-XTZO-2062199-Araucaria_rulei CCTGTTCTGAAACGTCAATATCCTCTTGTCTTGGAGAATATAGGTGGATTTACATCACCCACGTCGTCAATAATGTGGTG CCTGCCTTTATTCCTCTTTATATAGCTACACGGCTCTCAGCGTTTGGCAGCGAAGAGGAGATTTGTTTGCTCATATAGTT GAAAAAAGCAAATAAAAACCTTTGGATTTGTCTCTCCATATCAAAAGTCTGTAGGTTTGCCGCAGCTGCTGAAGAAGATG AAGAGGCTTCTGGGATTTATATATTGTTTGTTGGTATGCCTGCTAGTTCTACTTCCAAGGGATAGTTTGATAGAAGCCCG TCGGTCTCCTTTGATCACCATTGAAAAAGACTCGAC…	>scaffold-XTZO-2062199-Araucaria_rulei_# 5'3' Frame 1_excerpt MKRLLGFIYCLLVCLLVLLPRDSLIEARRSPLITIEKDSTMLDIKNSQHLEISKVENIAVLKASHSKKEVEKQIMAVKDNGGEAIMEEEKVRELMEHIDYAGATTHPPSEPPKKKKTNSHQKSLRPPSRAHKK
Agathis macrophylla	Agma ACWS-2007458	1KP	scaffold-ACWS-2007458-Arucaria_sp.	>scaffold-ACWS-2007458-Arucaria_sp. TTGATCACTGGGTACTTTTGTAGATATTACAAAATTCTCATAAGCAAACATACCTGGCAACCAAGCAGATATTAATTATT TAATACAGTATAGCATTGGCTATTGCATGCCACTACTATTACACATGCACCTGCATTGTTGGTGCTTACATGCATATGAA AGCACTTAGAACTTCTCTGCAACTAGGATTTAATATTCCTATATTTAATACCATGTTCATGCAATCCATTCAAATGCATC TAATATGAGCCTGACTAATAAATAGTATTTTAGTCTCAGCCTATGGAATCCGACATAGTCTGAAGTCTGACCTCCATACA GATAACTGGTGCTCCCGTGTGACCAATAACGAAAAAGAG…	>scaffold-ACWS-2007458-Arucaria_sp._# 3'5' Frame 2_excerpt MKRLMGFIYCLLVCLVVLLPRDSLTEARRSPLIIIEKDSTMLDIKNSQHLEISKVENIAVLEASHSKKEAEEQIMAVKNNGGEAIIEEEKVRELMEHIDYAGATTHPPSEPPKKKKTNSHQKSLRPPSRAHKK
	Agma ACWS-2060497	1KP	scaffold-ACWS-2060497-Arucaria_sp.	>scaffold-ACWS-2060497-Arucaria_sp. TTGGGAATAATCATCAGTTGAAAGGAAAACAGGTTTCTTCCACTCGGATAATGATTACAGGAAAAATGATCAATAGTGCA TTAGCAGAGGATCCAAAAGTTTGGCAGATAACTGAAAAACAAGGCATCAGGACATCTGTCAAATCATATTCCAGCAGCCA GAAGAGAGCATTACTTCTAGAAGCTTCTACGCAGCAGCAGATATCTGATAGTTCTGCCCCTCCAGTAGTCTCTCAGCCTT TCTCTGCTTCACATGAAACACAATCAAGAGAGGATGACGGTAGAGAAATTACAAGAATGGACTACACTCCAGCTCAGAGG AGACCCCCTATTCACAACAAGTCAGCACCTTAAATTTGA…	>scaffold-ACWS-2060497-Arucaria_sp._# 5'3' Frame 3_excerpt GNNHQLKGKQVSSTRIMITGKMINSALAEDPKVWQITEKQGIRTSVKSYSSSQKRALLLEASTQQQISDSSAPPVVSQPFSASHETQSREDDGREITRMDYTPAQRRPPIHNKSAP
	Agma ACWS-2067279	1KP	scaffold-ACWS-2067279-Arucaria_sp.	>scaffold-ACWS-2067279-Arucaria_sp. TAAAGATGTACCCTCAAAAGATAATGATTCAATGGCTGAAGATACTCAATTATGGAAGGATGTATTGTCAAGCTCAACGT CAGATTTCAACTCAACTAGTATAGAATAATCATTGAATCACCTTGGACGAAGAAAATCAACAGATCTCCACAAGATTCAA TACTTTGTGGATTCAATAATTTCGTGACAAGCCAAATCACCCAATCTCTGATATCTGTCACTGCTCAAAATACGAGCTCT ATCTCTTTCTCCACTCTAGGGCTCTCGTAGTTGAGAGGCCACCTATTCTACAAAAGTGCCTAAGAACAGCATTAAAATCA GGGCCGATCTCCTTCAAATACCCCACCCATACCCTTTTA…	>scaffold-ACWS-2067279-Arucaria_sp._# 5'3' Frame 1_excerpt MAKVLSLGSLIFLLCVLTALLLDGASPARIANGIQGGFVPVRMAEAENGNNSVVEGVNSTQVETEMNGGGQNKMEIMDNGRELIYNIDYHGPTTHPPATPENPKKSPPGSGHRH
Wollemia nobilis	Wono RSCE-2004750	1KP	scaffold-RSCE-2004750-Wollemia_nobilis	>scaffold-RSCE-2004750-Wollemia_nobilis GCTTTTCGAAATGGTAGCATTACATTGAAAATGGAAGGACTAGCTAGCAGTATTGCTACTCTTGTTAAACTACCGACACC CATTTTAAATTAATAGCATGTATAGTATGCTTACGAGCCCTAGTATACAGGCCTCCTACCCGGTGAAAGATACATAAGAC TCTCTCATGCATGTTCTCTCTCTCTCATATTTTACACTAGGAAAAACTTATGTGAATACATGATAATGCATGCAGACCTG AGATATAAAGAATATTAAATGGTTTCTAGCTGATCAAATTTAAGGTGCTGACTTGTTGTGAATAGGGGGTCTCCTCTGAG CTGGAGTGTAGTCCATTCTTGTAATTTCTCTACCG…	>scaffold-RSCE-2004750-Wollemia_nobilis_# 3'5' Frame 3_excerpt MEFKFMVLVALMGLILLSCRSYAQENTNKASTMAERPSFGGHNEAVNRKLLLRGPVLPEEKIGGSSSSAETKGKQASSTRIMSAEKMINSALAEDQTVWQITEKQGIRTSVKSYSSRQKRALLLEASMQQQISHSTGAFNTVVEDSNNNKHVSASPAPPEVSQPFSASHETQSREDDGREITRMDYTPAQRRPPIHNKSAP
	Wono RSCE-2004751	1KP	scaffold-RSCE-2004751-Wollemia_nobilis	>scaffold-RSCE-2004751-Wollemia_nobilis GCTTTTCGAAATGGTAGCATTACATTGAAAATGGAAGGACTAGCTAGCAGTATTGCTACTCTTGTTAAACTACCGACACC CATTTTAAATTAATAGCATGTATAGTATGCTTACGAGCCCTAGTATACAGGCCTCCTACCCGGTGAAAGATACATAAGAC TCTCTCATGCATGTTCTCTCTCTCTCATATTTTACACTAGGAAAAACTTATGTGAATACATGATAATGCATGCAGACCTG AGATATAAAGAATATTAAATGGTTTCTAGCTGATCAAATTTAAGGTGCTGACTTGTTGTGAATAGGGGGTCTCCTCTGAG CTGGAGTGTAGTCCATTCTTGTAATTTCTCTACCG…	>scaffold-RSCE-2004751-Wollemia_nobilis_# 3'5' Frame 3_excerpt MEFKFMVLVALMGLILLSCRSYAQENTNKASTMAERPSFGGHNEAVNRKLLLRGPVLPEEKIGGSSSSAETKGTHDNQHGLTPSAETTSRLVERDLSSKKAGIGNNHQLKGKQASSTRIMSAEKMINSALAEDQTVWQITEKQGIRTSVKSYSSRQKRALLLEASMQQQISHSTGAFNTVVEDSNNNKHVSASPAPPEVSQPFSASHETQSREDDGREITRMDYTPAQRRPPIHNKSAP
	Wono RSCE-2043752	1KP	scaffold-RSCE-2043752-Wollemia_nobilis	>scaffold-RSCE-2043752-Wollemia_nobilis GGCTACCTAATTCTTACAGTTTGCCTCCATATATGGAGCTTGCATAACTGGTTTATTTTCTGACCCTTTCCCTCTTACAA GTTTATACAGAAGTCCTCATTTCAATTTTTCTCTTACAGTCTACATTATCAGATACTTCTGACTACATCAAAGCGTCAAG GTTTTTAACATAAGTATAATAATCCCATCTTTTGTGTAAGAGGAGCATCCTCCATGGGTAGCGTGAAAGCTCAGTGATGT TTAGGGCCGTGGGTTTGGGGTCCACTATAATCAACGTGAAAATTGG	>scaffold-RSCE-2043752-Wollemia_nobilis_# 3'5' Frame 3_excerpt NFHVDYSGPQTHGPKHH
	Wono RSCE-2052395	1KP	scaffold-RSCE-2052395-Wollemia_nobilis	>scaffold-RSCE-2052395-Wollemia_nobilis CAACACTTCGTGGATTCAATTATTTCGTGACAAGCCAAATCACCCAATCTCTGATATCTGTCACTGCTCAAAATACGAGC TCTATCTCTTTCTCCACTCTAGGGCTCTCGTAGTTGAGAGGCCACCTATTCTACAAAAGTGCCTAAGAACAGCATTCAGA CCAGGGCCCAATCTCCTTCAAATACCCCACCCATACCCACTTATATTCTCAGTCTTTGGTTCTTCATTTGGCAAAAATGG CCAAAGTCTTATCACTTGGGTCTCTCATCTTCCTTCTCTGTGTGTTGACCGCCCTACTTCTGGATGGAGCTTCACCAGCA AGAATTGCGAATGGCATTCAAGGAGGGTTTGTGCC…	>scaffold-RSCE-2052395-Wollemia_nobilis_# 5'3' Frame 3_excerpt MAKVLSLGSLIFLLCVLTALLLDGASPARIANGIQGGFVPVKMAEAENGNNSMVEGVNSTQVETEMNDGGQNKMEIMDNGRELIYNIDYHGPTTHPPATPETPKKSPPGSGHRH
	Wono RSCE-2053063	1KP	scaffold-RSCE-2053063-Wollemia_nobilis	>scaffold-RSCE-2053063-Wollemia_nobilis CACTGGGTACTTTTGTAGATATTACAAAATTCTCATATGCAAACATACCTGGCAACCAAGCAGATATTAATTATTTAATA CGGTATAGCATTGGCTATTGCATGCCACTACTATTACACATGCAGCTGCATTGTTGGTGCTTACATGCATATGAAAGCAC TCAGAATTTCTCTGCAACTAGGATTTAATATTCCTATATTTAAAACCATGTTCATGCAATCCATTCAAATGCATCTAATA CGAGCCTGACTAATAAATAGTATTTTAGTCTCAGCCTATGGAATCCGACATAGTCTGAAGTCTGACCTCCATACAGATAT ACAGATAACTGGTGCTCCCGTGTGACCAATAACGA…	>scaffold-RSCE-2053063-Wollemia_nobilis_# 3'5' Frame 3_excerpt MKRLLGFIYCLFVCLLVLFPRDSLTEARRSPLIIIEKDSTMLDIKNSQHLEISKVENIAVLEASHSKKEAEEQIMAVKNNGGEAIMEEEKVRELMEHIDYAGATTHPPSEPPKKKKTNSHQKSLRPPSRAH
	Wono RSCE-2055556	1KP	scaffold-RSCE-2055556-Wollemia_nobilis	>scaffold-RSCE-2055556-Wollemia_nobilis ATCTATTGCAGGGTTCATAGATAGACTTTTTGGATCAGATTAATAAGGCTGTAGCAGTTGCAGACCCTAGTTGGATCGTT TCTATTGTTAACCATACACGCTAAAAGTGCATGTTGAACGTCCTATTAGACATTTATGTAGAAATCTCTTCTATTCACAT ATCACATATTTGATCGTTGCCCACCGTTGTGTCACACTCTGGTAGCCCACAAGCAGCGGCCTACCTACCTGCCAACAGAC ACACATCTGAATATCACGACACCCATGTCGTCAATCATAGTACAAAACTCTGGCAAACCGCTCTGAATTCAGCCCCTTCC TCTAGGTTCATCTTGTATTCCGTGTGGGCTTCAGG…	>scaffold-RSCE-2055556-Wollemia_nobilis_# 5'3' Frame 2_excerpt MVAYEVLVFMLFSTFLLPCNGSRQIRDQGAAELQYIKGGHGASTHSSKPQAYTKHDKMISAKQFVGGEVQNATPSKPRELFSSAGLHTKERMMGHQNKLSGAEAAVSLKSASSVNEVIMTPPELQEPEKPRRSSLINSSMGDGRKNTKRRMLVTESSANSPPFVGEGTNFFTESPPLHGNVMDMDYSPAHKRPPIHN
Pseudolarix amabilis	Psam AQFM-2076868	1KP	scaffold-AQFM-2076868-Pseudolarix_amabilis	>scaffold-AQFM-2076868-Pseudolarix_amabilis CTCGGGTCTCTGCATTCTGAATAATTATAGTGTTGGCCCCGCTACTGTCACCAACATTAATTCTGCAAGTAGGATATCAT ATTCCCATATTAAATAATCCTCTACCCTGCAATGTTCATGCAGGGATTCGGCTATAGTACATTTTTTTTAGTTTAAGAAA GAAAGCCACTAGGAAACCGACATTGTCTGACCTTGTAGAAATTGATCATCTGTGCTCTGGACTGGTGGACGAGGAGAATA TGAGGGCTGTGTTTATTTTAATGCCCGCGTGGTTGGGATCGCAGGCTTTTCGGAATGGAAGGGTTCCTTTTCTTGGGCGG TTCATTGGGAGGATGGGTAGTTGCTCCTGCG…	>scaffold-AQFM-2076868-Pseudolarix_amabilis_# 3'5' Frame 3_excerpt MKRQILYCSLAYFLILLLRGSYATARLAPFIDEKDLAVIDNQSSQQLETSQVDLTATFQHAHYKKQFEKKPTTTNAKSINAERVDQDDVKGGEELGMEISRELIAHIDYAGATTHPPNEPPKKRNPSIPKSLRSQPRGH
Tsuga heterophylla	Tshe GAMH-2009244	1KP	scaffold-GAMH-2009244-Tsuga_heterophylla	>scaffold-GAMH-2009244-Tsuga_heterophylla ATTGTTCTTTGTCTGCTCTAATTGCAGACAAATGCCTATTGAAGAAGCTGAGCTGAAAAAACGGAGTTTACAGCCTGCAG TTTTTGATCGTGGGGATCGTGGAGTATCACAGGACAGTAGCGTCCTTGCAGGTTATGACAACCTGGAAGCCATTGCTAAG CCCAGAGGAGTGCACGATATTGAAAGAAGATTTGTAGAGAGCCTGGGAGAGGAGAATACTGCAGAGACGCCTGAAGAGTA TCTCTCTGTGAAGAGAAGCCTATTTGTAGTATCTGGCCCGAGATCTCCAATGAAGATGGGAATTCAAAATAAGTTCTCAG GAACCCAAGAGGCAAAATCCTCCAGCAGAACGT…	>scaffold-GAMH-2009244-Tsuga_heterophylla_# 5'3' Frame 2_excerpt MPIEEAELKKRSLQPAVFDRGDRGVSQDSSVLAGYDNLEAIAKPRGVHDIERRFVESLGEENTAETPEEYLSVKRSLFVVSGPRSPMKMGIQNKFSGTQEAKSSSRTFGNIPEASVVRPIDEVAAMSPPKPQGDQDDGDVVIAMDYAPAHRKPPIHN
	Tshe GAMH-2009245	1KP	scaffold-GAMH-2009245-Tsuga_heterophylla	>scaffold-GAMH-2009245-Tsuga_heterophylla ATTGTTCTTTGTCTGCTCTAATTGCAGACAAATGCCTATTGAAGAAGCTGAGCTGAAAAAACGGAGTTTACAGCCTGCAG TTTTTGATCGTGGGGATCGTGGAGTATCACAGGACAGTAGCGTCCTTGCAGGTTATGACAACCTGGAAGCCATTGCTAAG CCCAGAGGAGTGCACGATATTGAAAGAAGATTTGTAGAGAGCCTGGGAGAGGAGAATACTGCAGAGACGCCTGAAGAGTA TCTCTCTGTGAAGAGAAGCCTATTTGTAGTATCTGGCCCGAGATCTCCAATGAAGATGGGAATTCAAAATAAGTTCTCAG GTGCCAATCCAATCCATAAACAGTCCCGAGATT…	>scaffold-GAMH-2009245-Tsuga_heterophylla_# 5'3' Frame 2_excerpt MPIEEAELKKRSLQPAVFDRGDRGVSQDSSVLAGYDNLEAIAKPRGVHDIERRFVESLGEENTAETPEEYLSVKRSLFVVSGPRSPMKMGIQNKFSGANPIHKQSRDSVKNEFDSFAAKKINGFAELKYGKPTFHVDYTGPKTHPPKNN
	Tshe GAMH-2050629	1KP	scaffold-GAMH-2050629-Tsuga_heterophylla	>scaffold-GAMH-2050629-Tsuga_heterophylla AGCAGATCCGACTCAGTCCAAATCTCTTTGACAAAGGGCTGTTCCTCTTCTTCTGATCGAGAATATTATCTTGCTCAAAG TTTAGCTTCTCATATATAAGATGAAGAGGCAGATTCTGTATTGCACGCTGGTATATTTTTTGATTCTGTTGCTCACAGGC AGCTGTGCAACGGCTCGACTTGCTCCTTTCATGGATGAAAAAGATTTGGCTGTGGTTGATCATCAAAGTTCACAACTACT GAAAACTTCCCAAGTTGACTTCAGTGCAACATTTCCTCATGCCCATTCTAAGAAGCAATTTGAGAAGAAATGCATAACAA CAAATGCCAAATCCATTAATGCTGAACCAGTGG…	>scaffold-GAMH-2050629-Tsuga_heterophylla_# 5'3' Frame 2_excerpt MKRQILYCTLVYFLILLLTGSCATARLAPFMDEKDLAVVDHQSSQLLKTSQVDFSATFPHAHSKKQFEKKCITTNAKSINAEPVDQAEVMEAEELEMEGRELMAHIDYAGATTHPPNEPPKKKNPSTPKSLQSQPRGR
Cedrus libani	Celi GGEA-2010281	1KP	scaffold-GGEA-2010281-Cedrus_libani	>scaffold-GGEA-2010281-Cedrus_libani CATCTGGTTATTTAAAGTACAGTAAGGTAAAGATCTGGTAGTACATGGATATGATAGTATTTTCTATATTAACGGTTGCT ACATCGGATTTACTTAAGGTGCCGGTTTGTTGTGAATGGGGGGTTTTTTCTGAGCAGGAGTGTAGTCCATGCCTGTAATA TCTGTAGTATTATCTGGCGTTGGTGATTCTGAAGTTGCATATGGATCTGAGAAAGGCTGAGACACTTGTAGAGAGACTGT AATGTGCTTATTTGAATCCACACCGGTGATACTAGCAGATATCATTTGCTTCTTGGAAACCTCCAGCAGTGATATCCTCN ATCCTCTTATATAGATTGTGGTATAGGCTGCTTAACAA…	>scaffold-GGEA-2010281-Cedrus_libani_# 3'5' Frame 3_excerpt MISASITGVDSNKHITVSLQVSQPFSDPYATSESPTPDNTTDITGMDYTPAQKKPPIHNKPAP
	Celi GGEA-2011508	1KP	scaffold-GGEA-2011508-Cedrus_libani	>scaffold-GGEA-2011508-Cedrus_libani AATGATGTCACAGGCTACTAATAATAGCAGTGCACATGCATGCATTACGGGTCCCTGTATACTGAATGATAGCGTTGGCC CTGCTACTGTCGTCAACATTAATCCTGTGCGTAGAATATCACATTCCGGTATTAAATAATCCTCGACCCTGCAATGCTCA TGCAGGGCGACTATAATACAAATTTTTAATTTCAGAAAGCAAGCCAATAGGAATCCGACATTGTCTGACCTTGTAGAAAT ATTGATCATTTGTGCTGGAGACGATGAGTGCTGGGCTTATTTTAATGCTCGCGTGGTTGATTTCGCAGGCTTTTCGGAGA GGAAGGCTTTTTTTTCTTGGGTGGTTCATTGGGAGGAT…	>scaffold-GGEA-2011508-Cedrus_libani_# 3'5' Frame 1_excerpt CATARLVPFMDEKDLVVFDNQSSQQLQTSQGDFTATFQHAYSKKQFVKKSITTDAKSIHGEGVDQDEAMEAEELGMEDRELMVHIDYAGASTHPPNEPPKKKKPSSPKSLRNQPREH
	Celi GGEA-2058971	1KP	scaffold-GGEA-2058971-Cedrus_libani	>scaffold-GGEA-2058971-Cedrus_libani CCCTGGTTTTGGGTTTTAATTTCAGCAGATATGAGTAAAGTAGGGTTGGTCTGTCTATTTTGTATACTTCTCTGTTTACT TCTTCATGGCAGTTCGGCAGCACGTGTCTTAGTTGAGAATCATGGCAATAAAGGTCTTCCTGTGCCAGATAATAACGCAA CGACGATGATAAGAGCTGAAAAGGATGAAGGGAAGAGAAATATGAAAGCTGAGGAGAACACCTTAGAGGGAAGAGAACTC ATTTTCAACGTCGACTATCATGGGGCAACCACCCACCCTCCCTCTCCTCCTGGATCAGGTCATAGGAACTAG	>scaffold-GGEA-2058971-Cedrus_libani_# 5'3' Frame 1 PWFWVLISADMSKVGLVCLFCILLCLLLHGSSAARVLVENHGNKGLPVPDNNATTMIRAEKDEGKRNMKAEENTLEGRELIFNVDYHGATTHPPSPPGSGHRN
Picea abies	Piab PAB00024943	Gymno PLAZA 1.0	PAB00024943		>PAB00024943 MGYKFMAAFLGLLLLACSSIQAAYTNTEEGNIHAENTLPLEYPVASRVDELLGQSSGENNEIVSRKLLRGSVGRGLTESE KAEHSRFQAKRSESDDSLHVPDRDLASKNREGIANDHHELLLSGSLASTRTPVSAIKVVNTGSGQHQPNLQITGKEVRVA SLKSFLSSLYHNLHKRISLREVLKKQILSDTMANNPGVSSNKHIPTSPVSLQVSQPFSDPYATSESPTPDDTTDITDMDY TPAQKKPPIHNKSAP*
	Piab PAB00026552	Gymno PLAZA 1.0	PAB00026552		>PAB00026552 MSKVGFVCLLLCILLSLLLHGGSAARVFAENHGNKGFPVPDNKAATMIKPEKVEGNKNVKAEEENITYGRELIFNVDYHG ATTHPPAPPGTGHRN*
	Piab PAB00028190	Gymno PLAZA 1.0	PAB00028190		>PAB00028190 MTEYQQQNEQTIKELLSCYHVEEEPPDEDDPHNIQIIDIEEEREVEDPRRPETASAKELENLRGDGKGTRKHSDRIYDYD VYNDLGNPDKSKDLARPVIGGEDIPYPRRCRTGRSPTETDPLAESRVEEPTPLYVPRDETFEEIKQDTFAAGHEKIDGLA IQELAITTKRSLKSIASSPSDGQEKEEISSESNSYKLAPPSATSGHRAQASPTPEAQTFHVFGSMTSESNDASDLSDIIG MDYGRARRNPHIHNKAPKP*
	Piab PAB00035086	Gymno PLAZA 1.0	PAB00035086		>PAB00035086 MILTSSRSLEFLRSMILYKVVMAILILGLSFLPCKSSKLNGEDSVIMFQLHRQGSSVHSLVRAPGGDDTIRPQRVPVIKG QFPTSFTGKRRMLGENFAEKNVREDEKSLSRAHNRFNLEGSGHENKVERPDHHHHHRRQHRRQAGHEAIFFRSKKRHLQV SGSTTVIVHEESSRTEWNSLAAKKTNTVAWHKPGEKYDEPTFHVDYSGPKTHPPKNN*
	Piab PAB00039641	Gymno PLAZA 1.0	PAB00039641		>PAB00039641 MIIRRGSVSTVIIACKTIMTVTQLLALLITCSALASTSLQAQEHHEGTRLVVMQTNFLPVEQSASRTQYQSDSSVENNNG TELASYRSLPRRLRGMGWTLADGKLTSEERRTEKKPVETRTHGAKGHVHRKHGVVTGAAVSSLASESKSLRPSSGIQSNL SYPQESKVISEEKMDGLAIQELAITTKRSLKSIASSPSDGQEKEEISSESNSYKPAPPSATSGHRAQASPTPEAQTFHVS GSMTSESNDASDLSDIIGMDYGRARRNPPIHNKAPKP*
	Piab PAB00056068	Gymno PLAZA 1.0	PAB00056068		>PAB00056068 MKRQILYCSLVYFLILLPRDNCATARLVPFRDEKDLAVLDNQSSQQLQTSQVDFTAAFQNAHSKKQFENESIKANASSIN GGVDQDEIMEGEELGTEGRELITHIDYAGATTHPPNEPPKKKSPSTPKSLRSKPRGH*
	Piab PAB00056331	Gymno PLAZA 1.0	PAB00056331		>PAB00056331 MPNEAAQLRKWNLQPAFFGRRDGGVSQDSSVLVGYYKLEANAKLRGLNDIERRFIERLGEENTAGMPEKHSSLKRILSIV SGSRPSMKMGYQNKFSGTQEAKSSSRTLCNIPETSKARPMDEGAAMIPPKPQGDKDDGDVVNAMDYAPAHKKPPIHN*
Larix speciosa	Lasp WVWN-2030955	1KP	scaffold-WVWN-2030955-Larix_speciosa	>scaffold-WVWN-2030955-Larix_speciosa AGTATCATTTACTGCAGCCTCAAGGCTTAGTGGTGCTTAGGGTTGTGAGTTTTAGGTCCACTGTAATCAACGTGAAAACT AGGTTTCTCATATATCTGGCGAGGTGTTACTTGCATACTTGCTGCAACTAACTTATACGGCTCATTTGCAGTCATGATTT TCCGTTCATTTTGTG	>scaffold-WVWN-2030955-Larix_speciosa_# 3'5' Frame 3_excerpt QNERKIMTANEPYKLVAASMQVTPRQIYEKPSFHVDYSGPKTHNPKHH
	Lasp WVWN-2045839	1KP	scaffold-WVWN-2045839-Larix_speciosa	>scaffold-WVWN-2045839-Larix_speciosa TACTCTCCCAGATAACTGGAAAGAAAGGCAGGGTGAAATCATTGTTAAGCAACCTTTACCACAATCTACATAAGAGGATA TCACTGCTGGAGGTTTTCAAGAAGCAAATAATATCTGATACTATGGCTAATAATCCCAGTGTAGATTCAAATAAGCACAT CCCTGCAAGTTCAGTCTCTCTACAAGTGTCTCAGCCTTTCTCAGATCCATATACAACGTCAGAGTCACCAACACCAGATA ATACTACAGATATTACAGACATGGACTACACTCCTGCTCGGAAAAATCCTCCCATTCACAACAAATCGGCACCTTAAGTA AATCCGATGAAGTATTAACTGTTCAGATAGAAAATGC…	>scaffold-WVWN-2045839-Larix_speciosa_# 5'3' Frame 3_excerpt LSQITGKKGRVKSLLSNLYHNLHKRISLLEVFKKQIISDTMANNPSVDSNKHIPASSVSLQVSQPFSDPYTTSESPTPDNTTDITDMDYTPARKNPPIHNKSAP
Pseudotsuga wilsoniana	Pswi IOVS-2013396	1KP	scaffold-IOVS-2013396-Pseudotsuga_menziesii	>scaffold-IOVS-2013396-Pseudotsuga_menziesii GATTGTTTCACTCCAGATCTCTTTGATAAAGGGCTGGTCATCTTCTTCTGAGTATATTATTGCTTCAAGTTTAGCTTCTC ATATAAAAGATGAAGAGGCAGATTATGTATTGCTCGTTGGTATATTTCTTGATTCTGTTGCCCAGGGATAGCTGTGCAAC TGCTCGGCCTGTTCCTTTCAGGGATGAAAAAGATCTGGATGTGCTTGATAATCAAAGTTCACAACAACTGCAGACTTCCC AACTTGACTTCACTACAGCATTTCAGAATACTCAATCTAAGGATCAATTTAAGAAGGAAAGCATAACAACAAATGCAGAA TCCAAGAATGTTGAAGCAGTGGATCAAGAT…	>scaffold-IOVS-2013396-Pseudotsuga_menziesii_# 5'3' Frame 3_excerpt MKRQIMYCSLVYFLILLPRDSCATARPVPFRDEKDLDVLDNQSSQQLQTSQLDFTTAFQNTQSKDQFKKESITTNAESKNVEAVDQDEVMEAEELEMEGRELLTHIDYAGATTHPPNEPPKKKSPSTQKSLGSKPRGH
	Pswi IOVS-2048780	1KP	scaffold-IOVS-2048780-Pseudotsuga_menziesii	>scaffold-IOVS-2048780-Pseudotsuga_menziesii GTGGCTTTCCCGATAATCATGGCAATCAAGGTCTTGCTGCGCCAGAATATAAAGCAACGATGATGATAAAAGCTGAAGAG GTAGAAGAGAAAACAAATGTGAAAGCAGAGAAGGAGAACATAATAGATGGAAGAGAACTGATTTTCAACGTCGATTATCA TGGGGCAACGACCCACCCTCCTACTCCTCCTGGATCAGGTCACAGAAACTAGAACAAGCTGTAACAATTTCAACTTTCTT TTACTGCAGGCAAGCATGAGTAAGCTCTCAAAAGCATGCATGTATATTTAGCC	>scaffold-IOVS-2048780-Pseudotsuga_menziesii_# 5'3' Frame 3_excerpt GFPDNHGNQGLAAPEYKATMMIKAEEVEEKTNVKAEKENIIDGRELIFNVDYHGATTHPPTPPGSGHRN
	Pswi IOVS-2050462	1KP	scaffold-IOVS-2050462-Pseudotsuga_menziesii	>scaffold-IOVS-2050462-Pseudotsuga_menziesii CCCATCATAAAATAGTATAAGAATGATGGGCGTATACTGTTTGACATGATTATGTACTTTACTCATAACAGGGAGAAGGA AAGGATCTTTCTTGTTCATTTCTCTAACAGTAGGGAGGAAAGGATCCTTCAGCAATAGGGCACATTGCGGCCAATATAAT CTCAGGTGACAAGATAAGACCCCCACCAGAAACTGAAGTACAGAAGTAGGTGAATCCTGAAACCATTTCCCTGTAAATAT TATCATTGAGATAATCAGTTGTGTATGGGAGGCTTCTTGTGCGCAGGAGCATAGTCCATTACGTTGTCAACGTCTCCCAC ATCTTGGTATGCCTGTTGTTGAGGTGGAGTC	>scaffold-IOVS-2050462-Pseudotsuga_menziesii_# 3'5' Frame 2_excerpt TPPQQQAYQDVGDVDNVMDYAPAHKKPPIHN
	Pswi IOVS-2051227	1KP	scaffold-IOVS-2051227-Pseudotsuga_menziesii	>scaffold-IOVS-2051227-Pseudotsuga_menziesii GCCCTCCCAAATGGACGCAACAACTATTTATAAATGCATTCAATAATATTTTTCTCTTAGAAATGTGTACAGGAAAACTC CCGATTCCTTCTTGCTTAGCTCTAGCTAGCATTTACAGATATATACTTCTCATAAATTGCCATTTTATATTGTATATAAA ATATATTTCTCCGATCTCGTTCCTGAGCGTTTGTAACAGTAAGTAGATAATGATGGACAACTAATCTTCCATTCCGTACC GGACCTGCACCTTGACCAAGACGATCAAGTATCATTTACTGTAGCCTGAAGGCTTAGTGGTGCTTAGGGTTGTGAGTTTT AGGTCCACTGTAATCAACGTGAAAACTAGG…	>scaffold-IOVS-2051227-Pseudotsuga_menziesii_# 3'5' Frame 3_excerpt SMQVIPRQIYEKPSFHVDYSGPKTHNPKHH
Gnetum montanum	Gnmo GTHK-2052597	1KP	scaffold-GTHK-2052597-Gnetum_montanum	>scaffold-GTHK-2052597-Gnetum_montanum AAGAAGAAGAGGCCTCTTCTTCTTCTTTCTGGGTGGTTCGATGGGTGGGTGTGTAGTTGCCCCAGCATAATCTATTTGAT CAATCAGACCCCTTCTCTCCAACATCGCCAACCCTTGCTCCACCCAATTCTGCTGCTCATTGTTGGGATCATTTTCTTCG GATTTTGCAGCTGCTATGGTCTTGACCTTGGCTGCTTCCTGCTCAATATTCAGTCTTGTTACAGGAGTGTTGCCACACCG CGACGCCTCTTTCTCAATCCCTCCTGGTTTTATAGGACGCCCTGCTGCATAGGAATGGTCTAGCAACAAAACCAGCATGT GCAGTAACAAGGAATATAGCAACAGAGGCTTCATCT…	>scaffold-GTHK-2052597-Gnetum_montanum_# 3'5' Frame 3_excerpt MQKMKPLLLYSLLLHMLVLLLDHSYAAGRPIKPGGIEKEASRCGNTPVTRLNIEQEAAKVKTIAAAKSEENDPNNEQQNWVEQGLAMLERRGLIDQIDYAGATTHPPIEPPRKKKKRPLLL
	Gnmo GTHK-2054402	1KP	scaffold-GTHK-2054402-Gnetum_montanum	>scaffold-GTHK-2054402-Gnetum_montanum AGAGCTCAATCAGACTGCAGATGATTGAAATGGCTGTACTGCCTGTATGGTTAAGACTTCTTCTGCTTCCTTGTTTTCTG CTTCTCCTGCTGCTCCACTCTGCGGAATCCACTGCAGGAGCTCTGCATCAGGATCGTACGCTCAACCAAGCTACGTGGAG GCTTAGAACTATAAAAGCCCGCAATGGTTTGAAGGGAACAATGGGCACAGCCAAGAAATTTCCCCATATCTCAGAGCGAA GAGAAGTGCTAGTAGATATAGATTACCAAGGACCCAAAACGCATCCAGATAAGCCTCCTGGTTCTGGTCACAGAAACTGA GTAAAATATGGCAGCATGAGCCATTACTACGAGCTT…	>scaffold-GTHK-2054402-Gnetum_montanum_# 5'3' Frame 3_excerpt SSIRLQMIEMAVLPVWLRLLLLPCFLLLLLLHSAESTAGALHQDRTLNQATWRLRTIKARNGLKGTMGTAKKFPHISERREVLVDIDYQGPKTHPDKPPGSGHRN
Welwitschia mirabilis	Wemi TOXE-2002625	1KP	scaffold-TOXE-2002625-Welwitschia_mirabilis	>scaffold-TOXE-2002625-Welwitschia_mirabilis CTGACGTTTAGTAAAAATGCAGGTAAGTAGATATCACTTAATAGATATATTATCAATGACTCCTTAAGCTGAGTCATGCA TCCTAAGGGATGAAAATTTCATTTTCTTTCCATCTAAACATGATTTCTTGCTATAAACGTTCTACATCTAAATATGTATA TAACCTTAGTGCATTTTTCTTTATTCTTCTTCCATAACCTTAGTGCAAGGAGGCATTTTATTTCAGTGTCTGTGACCTTT TCCAGGCGGCCTTGGAGGATGGGTCTTAGGCCCTTGGTAATCTATATTTGCCAGCAAATCCCTTTCCTCCATTGCACTTG ACACCTTCTTAGCCTCCACCTTCTTCTTCA…	>scaffold-TOXE-2002625-Welwitschia_mirabilis_# 3'5' Frame 1_excerpt ERLIFINACYSLHHHQALRHSSCFGIVGRASALQEMAQLPPWLRLLWVLCFLALLLYASSVPTNHPARKTLPANTSVKKKVEAKKVSSAMEERDLLANIDYQGPKTHPPRPPGKGHRH
	Wemi TOXE-2009960	1KP	scaffold-TOXE-2009960-Welwitschia_mirabilis	>scaffold-TOXE-2009960-Welwitschia_mirabilis GTTCTCTCTGTTGACAGTTGACATCATGACTTTAATTTTTGTTAGGAAGGATTAGCATTGGCCAATCATACTGCTGTATT TTTTGATAATGTGGATTAGCCTTGACCAATCATACTTTTCCTTTTGGACCCCTTATTCCTATCTAATGGAGGCTAAGGTC CTGTTTAACATAGGCTTCACATGTGCAAAGCATAAAAATATGATGAACCAGCTCTTTTATACGCAGAGGAAATGAAATAA TTTATATTCTAAGAAAATAGAGATAAGCATAAGCACATACTGTTTAGTACATTCCTGACAACTTTCCTTCTTCCAATGCA ATGTACTCATATGACTGCAACACTTCCACT…	>scaffold-TOXE-2009960-Welwitschia_mirabilis_# 3'5' Frame 2_excerpt MKAILALFLAFHLLALSSKQCTVSARSLSADSAEDSSEGISWAYFDPQGKEKEWQEKKLQYKNSVEEELKILERRGLIDHIDYAGATTHPPIEPPRKRRPVHNKRSLKSPSEAPH
	Wemi TOXE-2011819	1KP	scaffold-TOXE-2011819-Welwitschia_mirabilis	>scaffold-TOXE-2011819-Welwitschia_mirabilis TGTGCACAAAAGGGAGTGGAATAATAAGCTATTTCATTCCATACTGAAACAGGAATTAGAATTTACAGATGAAAATGACA AAGCTCAGAAGGCCGACAAGGGAGTTAAGACATCCATTATTTTAATACACAGCAGATGTGGACAGGTTGGGCTTTGGTAG GATTTCTAGGGTTTCGCTTTTCAAATCAGCAGACAAGCAGATAGCGTGGGCCGTGGGCGCCCTAACAAATCCATGTATCT CTCCCCAGCATCTTCACGAGGAGGAATGTAACATGTGTCAATACCCAATTTCAATACCACTCTCAATTTTTCCATCAATC CATTCCTCCTGATCCCACACCCCAACTAAC…	>scaffold-TOXE-2011819-Welwitschia_mirabilis_# 3'5' Frame 2_excerpt MATHCFVAPFLLCLLLLSDLAAINGELTIKDGLPTKHVKQLARKFLKEIQHVEVHHPAEKQSWLSEKATKAKAEQLPQSDDGSQSCYRKREDDLCSGRLLQAASTKQTKSHQKNTEQKIPRDNYSENSTKKSTQSFSEQYTIHSHQDSAELTGMDYSPAQKRPPIHH
	Wemi TOXE-2012403	1KP	scaffold-TOXE-2012403-Welwitschia_mirabilis	>scaffold-TOXE-2012403-Welwitschia_mirabilis TCTTCAAATCTCAAAAAGTGAAAAGGTAACCAGAGTCTCTTATTTCGTTTCACACACGGAGAGATTTTTATGGGCAGTGA TGAATCATCTCACATGGTGTTGGTTTTATGAAAATATAGTGAATCGGTTGAAGCGGGCACGAGGGGTGTCCTCCTTTCCA ACAGACAACCTCACTTGTGTCTCCTTCGTTTTTTCATTTTCTCTACTGTCATGTCTCGGATACCCATCATCTCTGATAAA TTCCTTTTAAGCACAACCCAAAACCAACGTCTATTAAAGGCTTCAGAGGCGTTATGGAATCAGCGTGTATGAAGAAATCC CTTTTCTGCAATTCAAAACAAAAGAGAAAA…	>scaffold-TOXE-2012403-Welwitschia_mirabilis_# 5'3' Frame 1_excerpt MMQSRVVFMLMVINFLLLLASVSSQETEALINIRTRAPPSLPKQNMSRSGLLQGRKTMVMSISSSEPSGGSDRPPSSPSPSSATPKEVPENKPKVAAPLVQRRSTTPKAKRISSASVHEDYSAPKTHPPKNN
	Wemi TOXE-2028771	1KP	scaffold-TOXE-2028771-Welwitschia_mirabilis	>scaffold-TOXE-2028771-Welwitschia_mirabilis AACTGCCTCGGCTGAATTCCGTGTAGCTGCTCCCAATCTGGTTCACCAAAAACCAGATTTCCATTTAGATTATAGCAAGC CCAAAACCCACAAACCCACGCATGACTGACCTGCCTTCACC	>scaffold-TOXE-2028771-Welwitschia_mirabilis_# 5'3' Frame 2_excerpt TASAEFRVAAPNLVHQKPDFHLDYSKPKTHKPTHD
	Wemi TOXE-2042286	1KP	scaffold-TOXE-2042286-Welwitschia_mirabilis	>scaffold-TOXE-2042286-Welwitschia_mirabilis GGCCTCCTACTCCTCCTTGCTCTCTTCTCAGAAGGCACACAAGCAGGTTTTTTCAGCTTTACCTCTGCAAAACCAAAGGT GAAGAAGAAAGGTGCAAAGGAGATCCAAAATGCAAAAGGGAGAGCGGTCTATGACTTGGATTACAAAGGACCAGAGACCC ACGTCAGCCCTCGTCCTCGCCACTCCAAAAGAAAACAGAGAAACGGCAGCAGAGGCC	>scaffold-TOXE-2042286-Welwitschia_mirabilis_# 5'3' Frame 1_excerpt GLLLLLALFSEGTQAGFFSFTSAKPKVKKKGAKEIQNAKGRAVYDLDYKGPETHVSPRPRHSKRKQRNGSRG
Ephedra sinica	Epsi VDAO-2014538	1KP	scaffold-VDAO-2014538-Ephedra_sinica	>scaffold-VDAO-2014538-Ephedra_sinica AGGTAAGAACGTGATCAGAGAACGGTACGTTTTACTACTTTTTTGGGCATATTCATTTGTGATGAATGGGAGGGTTTTTA TGGGCAGGAGTATAATCCATGCCTGCGATGTCTGGATCTGAAGAAAG	>scaffold-VDAO-2014538-Ephedra_sinica_# 3'5' Frame 1_excerpt LSSDPDIAGMDYTPAHKNPPIHHK
	Epsi VDAO-2023094	1KP	scaffold-VDAO-2023094-Ephedra_sinica	>scaffold-VDAO-2023094-Ephedra_sinica TAAGAAATATGGATATTGACCCTAAGAAAAAATTGGACATGGATGAGATGCTTGCAGGTGGTGAGGGAAGAGAGCTTTTG TTTAATGTGGATTATCAACGTCCCAAAACTCATCCTCCTAACCCCCCTCGCGGAGGGAGAAACAACTGAGATCCTAGCAC TTATATTTATTTCTTAGTACAAGGCGGCAGG	>scaffold-VDAO-2023094-Ephedra_sinica_# 5'3' Frame 3_excerpt RNMDIDPKKKLDMDEMLAGGEGRELLFNVDYQRPKTHPPNPPRGGRNN
	Epsi VDAO-2024396	1KP	scaffold-VDAO-2024396-Ephedra_sinica	>scaffold-VDAO-2024396-Ephedra_sinica AATTATGGTTACTCGGAAGAATACCAGTTGAAGAGACACGATGGAAGAGAAATAGTTTACCAAAGGGACTATGCAGTAGC AACGACTCATCCTCCAGTTCAACCACCCAAGAATAAGAAAAGGAAGACCGCTTCATTGCCAACTGTTGGACTCAAAGGCC CACATTAAATTGTTTTTAGTGATTGTTGCTCATGACTCAAAGGCCC	>scaffold-VDAO-2024396-Ephedra_sinica_# 5'3' Frame 1_excerpt NYGYSEEYQLKRHDGREIVYQRDYAVATTHPPVQPPKNKKRKTASLPTVGLKGPH
Cycas micholitzii	Cymi XZUY-2007763	1KP	scaffold-XZUY-2007763-Cycas_micholitzii	>scaffold-XZUY-2007763-Cycas_micholitzii TCACGTTCACACATACTTACTCTTGTAAGGAAACCAAGTATAGTCAAGTGTCTTCTTACACCCACTCATGGCATATTAAG TTAGTAGTAGGTTACCATCCGGAACAATGCTTACATTTTGCCCTCCCACAAGAGGGGGTGGGTGGAAGAAATAAATCTGA AAATTTTCTCCTACTACAATATATCGTGTGTTCACATGAGATGTTGGATCATATCCTGATTCCTTTAGCTCCGAGTCATA TTCTACAAAATCTCACGTTTACAAAAACTTGTGATTACATGCAAATCAAATGTTTAATGTAGCATTTCTCCCATGCAGTG ATCCTGACCAGGATCTCTGTGCATTGTAATAGAA…	>scaffold-XZUY-2007763-Cycas_micholitzii_# 3'5' Frame 1_excerpt MRGGCKVMGPLSLVVFLLVCNAKQIYGEALNGMVGVHYNTWPIEHPAGSGVYESDSNSLPSDNGIQSTKSFGGMMGRRILAEEKSSSAEGRRSEHSRWIARTIHHLRRAAGHIALDLKHFASKSQEIVAAANHDQLSGASFNHKNEKYYEWKSLDAKQINSVSRHSINSHDGDDDDDGISYDQGPNFHVDYSGPKTHSAKHH
	Cymi XZUY-2010028	1KP	scaffold-XZUY-2010028-Cycas_micholitzii	>scaffold-XZUY-2010028-Cycas_micholitzii CCGGATTCTTGGGCGAGTACTGCTGCCGTTCGATTGGTGGCATTTAAGGTCAGTTTGCTTGACCTATTGTCTGCGGTTTT CGTTGCATCTGCATTATGTCGATGTTACATTGAAGCAGTTTCTGCTAAAATGCAGCCGCCCATAGGCCACTGTTTGGCTT TAATGCTCGAGCAACCACTTTCATTTGCCAGCTATTCAGGATGTAGGGCAGTGAAAATCAGTGACATGTACAATCAAACT GGTCGTATCCCAAGGAAGTATGGGTTGCCCTGGGCCCAGTGAAAATATTATTCAGCCGTAGGCTGTAACAAAAATCTGAC TCCCTATCTTTTGAATATCAGTACTGCAGCAAGA…	>scaffold-XZUY-2010028-Cycas_micholitzii_# 5'3' Frame 2_excerpt MKILIQQFGYCWLVCILILVFQDGCGARAPVGLHIDRKDLSVASHDRGSHHHHLEPEIEDTPLFQTFESKTEKETKITIDDNLDGGSELQNEDNGDGDLEVGIEERDLVEHIDYAGATTHPPIEPPKKSKPTSSKESVPSPARSDKK
Encephalartos barteri	Enba GNQG-2078334	1KP	scaffold-GNQG-2078334-Encephalartos_barteri	>scaffold-GNQG-2078334-Encephalartos_barteri CGGGGAACAAAAATCTCGTGGTTCACTCGCATTATTTTACAATGGAATTACAATAAGTACATGGTAACTCAAACTGCTGC ATCTGGTCATGTTGATGGTGGATGGTACATTAATGTGGGTTGCATCATGTTTCAATATAATTTTAAGGTTCTTTGTTGTG AATAGGAGGCTTTTTCCTTGCAGGAGAATAATCCATGCCTGTAATATCTGCAATTTCATCTTCATATGATGCTTGTGAAG TTGACCGAGGACCTGAGAAAAGTTTATATGGGTTTTCCGCATGTGGAGGGGAAGTTCCACCTGCAGATGGTTGGTGGGAC TTGGTTGAATCTGCAGATTTATAGGAAGAA…	>scaffold-GNQG-2078334-Encephalartos_barteri_# 3'5' Frame 1_excerpt GISRSLKSFFNSLYNKHRRNTSLLEVSEQEQSSNSDRIDGNNSSYKSADSTKSHQPSAGGTSPPHAENPYKLFSGPRSTSQASYEDEIADITGMDYSPARKKPPIHNKEP
	Enba GNQG-2083548	1KP	scaffold-GNQG-2083548-Encephalartos_barteri	>scaffold-GNQG-2083548-Encephalartos_barteri TCGCCGACCTCCTCTGCATTTCCATTCCCTTTAAATACCCGGGTACCTCCATGTCTGGAGGTGAAGATCAATCCAGTTGA GCGCCAGTTTCCAGTGCTCTCTCTCTGAGTCTCTGATCGGTTTGGCATCCAATAATCATATAACACAAGAAGATGAAGAT GCTAATTCGGGCATGTAGATATGGCTGGTTGCTTTGCGTTTTAATTCTGTTGCTTCGGGATGGTTGTGATGCACGCTTTC CTGCGGGGCTACAGATCGATAGAAAAGATTTGTCTGTGACGTCCCATGATCGAGTCTCGCATCATCACCATCATCCCAAG CCGGAAGTTGAGAACGCATTACCGATCCAA…	>scaffold-GNQG-2083548-Encephalartos_barteri_# 5'3' Frame 3_excerpt MKMLIRACRYGWLLCVLILLLRDGCDARFPAGLQIDRKDLSVTSHDRVSHHHHHPKPEVENALPIQNSKTENETTIITADSINGVADLQKEDNGEGEESLQIERELVEHIDYAGATTHPPIEPPKKNRPKANKGKPVISSTRS
Stangeria eriopus	Ster KAWQ-2010769	1KP	scaffold-KAWQ-2010769-Stangeria_eriopus	>scaffold-KAWQ-2010769-Stangeria_eriopus GGTTCGTCGACTTCTGATTGCTTCCTTGCAGTGTATCTATGGTCAGTCAAATGTAGAATCATGATCTTCAGGCAGCACAG GTCATTTGGATCTGAAAGGGAATTAACGATGGGATATAAGATCGTTTCTGCACTCTTTGTACTGTTTTTACTGTCACGCA ATTCTCGGCAGCAAGAAGCCGAAGTAAGTACGATTTTACAAGCAGAGGTATCATATCCGACACTCTCTACTGCAGCAGTT CAGCAATCATGGGAAGCACAACTTTCTGCAGGACATATTAAGGAATGGGTTCCTACGGGGATTCCACTACCGGCGAGGCG AATGAGATATATGGAGAAAGCATTGGGCGATGAC…	>scaffold-KAWQ-2010769-Stangeria_eriopus_# 5'3' Frame 2_excerpt MXHGRNNQRHLENAVLTHRRLKDFMPKKSGRIPKFSGAIAGNNSDHEDKSSESESNTFSARQINDQDYSAPKTHPPKNNRSSPCLQE
	Ster KAWQ-2049917	1KP	scaffold-KAWQ-2049917-Stangeria_eriopus	>scaffold-KAWQ-2049917-Stangeria_eriopus GCAAATCCTGATCAGCTCTCAGGAGCTCATGCTGCTGATCAATGCAACCCGCATGAGGCTAGTACTAGGGCAGATGAACC AGGTGATCCAGCCAAATTGCAGGGATTTGAAATGCAAGGGATTAGCAGCACGCTGAAATCATTTTTTAACTCCTTTCCCA ACAAACACAGGAGGGATACTTCATTGCTGGAGGTCTTCAAGCAAAAGCAAAGTTCTAATTCTGATAGAATTGATGATAAT AATTCTTCTTCTAAATCTGCAGATTCAAGCAAGTTTCACCAACCATCTGCAGGTGGAACTTCGCCTCCACGTGCAGAAAA CTCATACCAATTTTTTTCAGGTCCTCAGCCAACT…	>scaffold-KAWQ-2049917-Stangeria_eriopus_# 5'3' Frame 1_excerpt ANPDQLSGAHAADQCNPHEASTRADEPGDPAKLQGFEMQGISSTLKSFFNSFPNKHRRDTSLLEVFKQKQSSNSDRIDDNNSSSKSADSSKFHQPSAGGTSPPRAENSYQFFSGPQPTSQISYEDEIADITGMDYSPARKKPPIHNK
	Ster KAWQ-2053434	1KP	scaffold-KAWQ-2053434-Stangeria_eriopus	>scaffold-KAWQ-2053434-Stangeria_eriopus AATTGAATGAACTGACTGAATCGTTTGATAAAGTAGGACGGTGATGTATTATGTCTGCGCATGGATATGAAGCCAATATC TACATAGCTGTATCTTGGCCTTTCATCTGTGCATCCAAAACAGCGGTAGAAGGAAACATTTCCATATTACACAATATCAT CCCTGCAATTTAACCATGGCGATCCAATACATTAAGCTTAATTCAACAACTAATTCTCCCTCATACACGTCTTTTAACTC TAATCAGTCGAAGGCCCATGTTGGTAATCCGACAGGGCCCAGCCAACACATAGGCAGACAACACAACGTGCTCTGCTCAC CATTTATGGCCGCGTGCTGGAGATCACAGGCTTC…	>scaffold-KAWQ-2053434-Stangeria_eriopus_# 3'5' Frame 2_excerpt MKMKILIQPCRYGWLLCVSILLLRDGCGARFPAGLQIDRKDSSVKSQDQISHHHHHPKSEVENALQFQNSKTENKTTPVTVDNIDGAADLQNEDNGEGEESLQIERDLVEHIDYAGATTHPPIEPPRKNKPKTNKRKPVISSTRP
	Ster KAWQ-2053993	1KP	scaffold-KAWQ-2053993-Stangeria_eriopus	>scaffold-KAWQ-2053993-Stangeria_eriopus GGGTATAGCGATGTGTTTTCTTCAATGGAGGGTAAGCATATTCAGCAAGCAGTAAGCAGGCTATCGGCAGGATCAATGCT TACATTTTGTACTCCCACAAGTCGGGGGGGGGAGACAAACAAATCTAACATTGTTCTCCTACAAAAATATATCATGTGTT CACATGAGATATCTAATCATCATGATTCTGTTAGCTCCTCCTCATATTCTACAAAATCTAGTGTTTACAAACACTTGTGA TTGCATACGAATCAAATGTTGAGCATGGTATTTGTCAGATGCAGTGGTGTTGATCAATATCTCTGTGCACTGTAGTGCAA CATGTAAGCTCATAAACGTTGGTACCGAATATCA…	>scaffold-KAWQ-2053993-Stangeria_eriopus_# 3'5' Frame 1_excerpt MRAGYKVMDALSLLLFLSVCTAKQMYGEALNAVPGLQYNSLSVEYPAGSGVDESHSNSSASHNRMHCRKLLSEVMGRRILVEEKLNSAESLRSEDSRWIARTLHYLHQAAVHVAPDSTHLAPHGRGIAAAANPDQLSGASFNRITGKLYELKSLAAKHINPVSRPKRSHDGDDADEISYDQGSTFHVDYNGPKTHRPKHH
	Ster KAWQ-2054022	1KP	scaffold-KAWQ-2054022-Stangeria_eriopus	>scaffold-KAWQ-2054022-Stangeria_eriopus CTTCACACGGCTCAGAATCCATATGCTTGGAATTTCTTAGATTTCTTTAGATTTCAGTGAATCTTCGGCTCCCTTTGTGT GCAAGAAAATTTCATCTGTGTGCTTTCTTTGTACGACTTCTGCACTCAAAATCCAAGATAGGACAATGCTAGTCATGAGA GGTTGCAGGTCCTCAGAGTCCGTGAGAAGTTTCGAGGTGGCCGTGGCTGCGCTCTTTCTAGCAGTATTCCTCTTCATGCC ATGCAATTCCAGGGAGCTAAATCCATACGATGATGAAGACAATAGGAGAATACACATTGGATTGCAGTACGACAGCTTAC CATTACTGGAGATGAGTTCCTCTGGCTCCCCAGG…	>scaffold-KAWQ-2054022-Stangeria_eriopus_# 5'3' Frame 2_excerpt MLVMRGCRSSESVRSFEVAVAALFLAVFLFMPCNSRELNPYDDEDNRRIHIGLQYDSLPLLEMSSSGSPGSEHGADSISAHLAAADDYKPLSTETRHSERGSILGRKLAENVGAAYHENLNLNEDMRTVHLAENSNTNSHVGHHRHHHSRRHQEHRRSAVHHEVDHHQHLPAALKHRFIKSEVKISKTERNSLAAKKASTVSWYKPRDEKYDQPTFHVDYSGPKTHPPKNN
Ginkgo biloba	Gibi SGTW-2036860	1KP	scaffold-SGTW-2036860-Ginkgo_biloba	>scaffold-SGTW-2036860-Ginkgo_biloba TGTCATTTGAATCCATTTTATCCACAGATTGATCGGCATTCTGAGCTTATATAATCCTCACTAATTGGATCCTCTAGGTT TGCAGGCATATCCCGTAGAGAATGATGAAGATACTTCAGGAATTTGGTTATGCCTGGTTGCTATGCATTTTAATTCTAGT TTTGCCCCAGTATGGCTGTGCAGCAGCGCGGATTGCTCCTGAGATCAATGAAAAAGAAGTGTCTTTGTCTCATCATCAAC TTTCACAGCATCTGAAGCGAGAAGTGAAGATCACTTCGATACTTGAAAATCCTCATTCTAAGAGGGACGAGAAGAAAACC ATAAAAGATGATGGTATTGAAGAAGCAGCAGTGAACCG…	>scaffold-SGTW-2036860-Ginkgo_biloba_# 5'3' Frame 3_excerpt MMKILQEFGYAWLLCILILVLPQYGCAAARIAPEINEKEVSLSHHQLSQHLKREVKITSILENPHSKRDEKKTIKDDGIEEAAVNRSEAGESEDLEIIEGRDLIEHIDYAGATTHPPIEPPKKKKPSKPKSLRPPSRAH

## Sheet: 6. Angiosperms
Species	Sequence name in Supplementary Figure 4	Data source	Database entry name	Reference	Amino acid sequence
Arabidopsis thaliana	Arth RGF1_AT5G60810.1	TAIR	AT5G60810.1		>sp|Q3E880|GLV11_ARATH Protein GOLVEN 11 OS=Arabidopsis thaliana OX=3702 GN=GLV11 PE=1 SV=2 MVSIRVICYLLVFSVLQVHAKVSNANFNSQAPQMKNSEGLGASNGTQIAKKHAEDVIENR KTLKHVNVKVEANEKNGLEIESKEMVKKRKNKKRLTKTESLTADYSNPGHHPPRHN
Arabidopsis thaliana	Arth RGF2_AT1G13620.1	TAIR	AT1G13620.1		>sp|Q6DSU1|GLV5_ARATH Protein GOLVEN 5 OS=Arabidopsis thaliana OX=3702 GN=GLV5 PE=1 SV=1 MTNITSSFLCLLILLLFCLSFGYSLHGDKDEVLSVDVGSNAKVMKHLDGDDAMKKAQVRG RSGQEFSKETTKMMMKKTTKKETNVEEEDDLVAYTADYWKPRHHPPKNN
Arabidopsis thaliana	Arth RGF3_AT2G04025.1	TAIR	AT2G04025.1		>sp|Q6ID76|GLV7_ARATH Protein GOLVEN 7 OS=Arabidopsis thaliana OX=3702 GN=GLV7 PE=1 SV=1 MTTLSKILCVLIILLLCFSFRYSLHEDGNQQSSRDFVSTAKAIKYGDVMKKMIRGRKLMM ASGEKEEAETKMKRGNRETERNSSKSVEEDGLVAYTADYWRAKHHPPKNN
Arabidopsis thaliana	Arth RGF4_AT3G30350	TAIR	AT3G30350	Matsuzaki et al. (2010) Secreted peptide signals required for maintenance of root stem cell niche in Arabidopsis. Science 329:1065-1067	>RGF4_AT3G30350_YM-lab MRFTIIVIAFLLIIQSLEEEQILVYARKGREACHKSLDYQGDQDSSTLHPKELYDAPRKVRFGRATRAEKEQVTAMNNDSWSFKISGASKHLIVERKLGFHKRSKSSSFKWKPKKKKSSGPFVAFYDDYRGPARHPPRHNL
Arabidopsis thaliana	Arth RGF5_AT5G51451.1	TAIR	AT5G51451.1		>sp|B3H5J1|GLV10_ARATH Protein GOLVEN 10 OS=Arabidopsis thaliana OX=3702 GN=GLV10 PE=1 SV=1 MSSIHVASMILLLFLFLHHSDSRHLDNVHITASRFSLVKDQNVVSSSTSKEPVKVSRFVP GPLKHHHRRPPLLFADYPKPSTRPPRHN
Arabidopsis thaliana	Arth RGF6_AT4G16515.1	TAIR	AT4G16515.1		>sp|Q93VK8|GLV1_ARATH Protein GOLVEN 1 OS=Arabidopsis thaliana OX=3702 GN=GLV1 PE=1 SV=1 MSCSLRSGLVIVFCFILLLLSSNVGCASAARRLRSHKHHHHKVASLDVFNGGERRRALGG VETGEEVVVMDYPQPHRKPPIHNEKS
Arabidopsis thaliana	Arth RGF7_AT3G02240.1	TAIR	AT3G02240.1		>sp|Q6NNL3|GLV4_ARATH Protein GOLVEN 4 OS=Arabidopsis thaliana OX=3702 GN=GLV4 PE=2 SV=1 MEMKKWSYANLITLALLFLFFIILLLAFQGGSRDDDHQHVHVAIRTKDISMGRKLKSLKP INPTKKNGFEYPDQGSHDVQEREVYVELRDYGQRKYKPPVHN
Arabidopsis thaliana	Arth RGF8_AT2G03830.1	TAIR	AT2G03830.1		>sp|Q9SI57|GLV6_ARATH Protein GOLVEN 6 OS=Arabidopsis thaliana OX=3702 GN=GLV6 PE=2 SV=1 MKLIRVTLFLCALAILLLVTPTSSLQLKHPYSSPSQGLSKKIVTKMATRKLMIISSEYVM TSTSHEGSSEQLRVTSSGKSKDEEKKLSEEEEEKKALAKYLSMDYRTFRRRRPVHNKALP LDP
Arabidopsis thaliana	Arth RGF9_AT5G64770.1	TAIR	AT5G64770.1		>sp|Q9FGF6|GLV2_ARATH Protein GOLVEN 2 OS=Arabidopsis thaliana OX=3702 GN=GLV2 PE=1 SV=1 MAIRVSHKSFLVALLLILFISSPTQARSLREVVRNRTLLVVEKSQESRKIRHEGGGSDVD GLMDMDYNSANKKRPIHNR
Arabidopsis thaliana	Arth RGF10_AT3G60650.1	TAIR	AT3G60650.1		>sp|F4JBX1|RGF10_ARATH Root meristem growth factor 10 OS=Arabidopsis thaliana OX=3702 GN=RGF10 PE=1 SV=1 MDMLRSACFYFLLIVFVILSWSLLCDSRHLGHMEKKLSVNLDLLNKDNEEITKLEAPSTN KTNTLLSQSHAVVNHGDNGQINGKKTKEIHRVKRASDKKVSSKRVSRTWKIPKYPKKQPK SDQEHPGFNLDYMQPTTHPPHHN
Solanum lycopersicum	Soly Solyc01g090960.2.1	Sol Genomics Network (SGN)	Solyc01g090960.2.1		>Solyc01g090960.2.1 MSITKITTLLMMIFLLFHACNARSLGIMNKNEEKPNVARVPSTPSDVKAKHSPSKPNKSVKENDEKDHHYGVSVSWKVHQ QKKEDPPPEFNLDYLPARTHPPVHN*
Solanum lycopersicum	Soly Solyc03g093075.1.1	Sol Genomics Network (SGN)	Solyc03g093075.1.1		>Solyc03g093075.1.1 MIGSHLSLSAFSHAVRLLKAAKAKVARWSTTHEIHMASKSGNKKNLYGDITEMDYDPPQRKPPIHN*
Solanum lycopersicum	Soly Solyc04g005240.2.1	Sol Genomics Network (SGN)	Solyc04g005240.2.1		>Solyc04g005240.2.1 MLVPRRILSLLLILILIAQILPNTTSNYQGGKIATKRSNSVSKREALANTGGEQILSRRPLSQSGGKDINAEYVAFTADY KSPRHHPPRHN*
Solanum lycopersicum	Soly Solyc04g051420.3.1	Sol Genomics Network (SGN)	Solyc04g051420.3.1		>Solyc04g051420.3.1 MAIVNQKTHWFLIMSFIFFFFLITCQARNLQVDNCELVQKNGNQQVVISTKEKSEYEDSVAIDIDYTPARKKPPIHN*
Solanum lycopersicum	Soly Solyc05g011825.2.1	Sol Genomics Network (SGN)	Solyc05g011825.2.1		>Solyc05g011825.2.1 MEINKFIPTLLLICFTFFMLFPFSHAAPTLLDHEGKMTLPSSPRKLKFNEMPNQVKSNGNQMNLVPLNTAQLTGKEHEAA EMVNARKGTRQEWVEGKDTSEFFTMDYHWVRRRRPIHNKSVRP*
Solanum lycopersicum	Soly Solyc05g050883.1.1	Sol Genomics Network (SGN)	Solyc05g050883.1.1		>Solyc05g050883.1.1 MYNSSQMSMITISSLLIIFLLFHACNARSLGLLNKNEEIISSMVRVSIRSRSDIEVKSSNKSMKREAEYNLDYLPPRTHP PIHN*
Solanum lycopersicum	Soly Solyc06g069350.3.1	Sol Genomics Network (SGN)	Solyc06g069350.3.1		>Solyc06g069350.3.1 MDKLESDMKKKDIEKFKKYEIEGNKYLIPTCFSDKTISGGNIFDVKTTKDGETSKVSRFPGHQSYANFNDGSSSASTPNS TSETPSNVLKEKIVIVDEAGNDIDHKEVYGRVKGNRASLMDFNAADYHVATTHPPRNN*
Solanum lycopersicum	Soly Solyc07g007270.3.1	Sol Genomics Network (SGN)	Solyc07g007270.3.1		>Solyc07g007270.3.1 MKQVLLLSLLLLSTLVYEAQARNIPMLKENGDFGEVNIICKDNHCSSSGRNRKLMTKTTSTSSPITTTTSTKNIKNEGNI KAHDTTILKGQSSSENFSINSSPETGHRKTSSDRHPDVLDLAGMDYSPAKRKPPIHN*
Solanum lycopersicum	Soly Solyc08g078840.3.1	Sol Genomics Network (SGN)	Solyc08g078840.3.1		>Solyc08g078840.3.1 MFINMSKFLVYLLVCICISLHACSARPLASMDDKENKILLSSKDVKFLTSDISKTEGRIIMSEDIGKDDGKLMWKKRSIV ARKQLDDEEDKGNKVKISFHEGAQVKISRLMLESPPSTQHEEEAVNSIEKEPVEDVVVMDYAQPHRKPPIHNTKH*
Solanum lycopersicum	Soly Solyc09g007480.3.1	Sol Genomics Network (SGN)	Solyc09g007480.3.1		>Solyc09g007480.3.1 MKLKCNFIVIFFLLLLASPSSGKMDLSKVNASEIYEIDYRGPETHTKMPPQRVGRHNNHHRGTLFHPNATKPGKNGKKNH G*
Solanum lycopersicum	Soly Solyc10g150149.1.1	Sol Genomics Network (SGN)	Solyc10g150149.1.1		>Solyc10g150149.1.1 MEIIKASFICIFLIFLLIDPCSSSGKMDLFKMDSEIYEIDYRGPETHTYIPPPKGSKGKHNFHHQNMMLKHHRKFKGLKV PEKFSGEKIHG*
Aquilegia coerulea	Aqco Aqcoe1G493300.1.p	Phytozome 13	Aqcoe1G493300.1.p		>Aqcoe1G493300.1.p pacid=33082652 transcript=Aqcoe1G493300.1 locus=Aqcoe1G493300 ID=Aqcoe1G493300.1.v3.1 annot-version=v3.1 MELKSNILIVAFLVLITLTRPTFSRVGPGDHAEDLDKEVVYEIDYRGPETHSFVPPPDRSNGSPFVHHESVMAHHKLKDP RGRKIGN*
Aquilegia coerulea	Aqco Aqcoe3G067600.1.p	Phytozome 13	Aqcoe3G067600.1.p		>Aqcoe3G067600.1.p pacid=33097558 transcript=Aqcoe3G067600.1 locus=Aqcoe3G067600 ID=Aqcoe3G067600.1.v3.1 annot-version=v3.1 MEFLTVFKTLCIALSFVLNAPCVSSFEYVHGVDSTHTTKLPRKLGLMKDSIVNTYASETFIPDINKKGTLPGRPQATRLE LDGKRGTRQKWVDAHMWQYFTMDYSHVRRRRPVHNKSRPIRP*
Aquilegia coerulea	Aqco Aqcoe3G069600.1.p	Phytozome 13	Aqcoe3G069600.1.p		>Aqcoe3G069600.1.p pacid=33096615 transcript=Aqcoe3G069600.1 locus=Aqcoe3G069600 ID=Aqcoe3G069600.1.v3.1 annot-version=v3.1 MLSIYLLFCCSTTQETKTNIYLLIMNFIRSLVTVFLFTLLVLRDSSAHSQQAVEVSMVVGGLAMKAEDALSLDQDIFDGI PVITPKHKNLGGRKMVVDIGLKKQVKDAGQNLETTEITSGANNSVGKSCGHEEKGILNVKCKLNDDIRILLSIKVKMVGF IAFSADYHVPKEHPPKHN*
Aquilegia coerulea	Aqco Aqcoe3G264500.1.p	Phytozome 13	Aqcoe3G264500.1.p		>Aqcoe3G264500.1.p pacid=33093582 transcript=Aqcoe3G264500.1 locus=Aqcoe3G264500 ID=Aqcoe3G264500.1.v3.1 annot-version=v3.1 MRPSLLVSLFLLSLLIEGQAIRLKHGLAAMIDCQKNHVQPGKNDKPIEVGIGQVAYRHGHHSHTIRRRLFREAKKTHHML PEFHEDYYGPKIHKPKHH*
Aquilegia coerulea	Aqco Aqcoe3G382000.1.p	Phytozome 13	Aqcoe3G382000.1.p		>Aqcoe3G382000.1.p pacid=33095396 transcript=Aqcoe3G382000.1 locus=Aqcoe3G382000 ID=Aqcoe3G382000.1.v3.1 annot-version=v3.1 MGDSTTLNQQALDAMIVDYGSGVAAPDGTFVSFHKELVDSVPAAPAGVVSKHRLGGRKMVVENNVIKEEVKKNEEADPKI SGATYYVGKCENEGKREYKLSGRSLLPVKLNNGAGFIAFSADYNVPKPHPPKNN*
Aquilegia coerulea	Aqco Aqcoe5G418200.1.p	Phytozome 13	Aqcoe5G418200.1.p		>Aqcoe5G418200.1.p pacid=33084754 transcript=Aqcoe5G418200.1 locus=Aqcoe5G418200 ID=Aqcoe5G418200.1.v3.1 annot-version=v3.1 MTTMSVLILVFFTFLALHVCNARHIISSNKDVNGVKLGEESNNFSELQFDIDYKPPRTHPPGGPPHHKSQSRIADSEFDI DYIPPRTHPPGPPNNLM*
Aquilegia coerulea	Aqco Aqcoe7G081200.1.p	Phytozome 13	Aqcoe7G081200.1.p		>Aqcoe7G081200.1.p pacid=33076118 transcript=Aqcoe7G081200.1 locus=Aqcoe7G081200 ID=Aqcoe7G081200.1.v3.1 annot-version=v3.1 MSIHSTILLLLILCLLSMHACSSRPLSNKHSAQKKLPHSIKAGKVTTMLHSTTSKEKEVKVLKHHEGIDDASTTTGQKTN KEKISKDLRSLTKEVEAKKKMSNPAGVAQRDQSLVSVSFLIPRKKQGSEVIMSYDVGLRHSNIEGLEMKAQSVLGSHPHG TEETINSKENGVDHNVVAMDYEPPHRRPPIHNLSP*
Aquilegia coerulea	Aqco Aqcoe7G372800.1.p	Phytozome 13	Aqcoe7G372800.1.p		>Aqcoe7G372800.1.p pacid=33070952 transcript=Aqcoe7G372800.1 locus=Aqcoe7G372800 ID=Aqcoe7G372800.1.v3.1 annot-version=v3.1 MKLALFLLCSLVLFSLLVEIQGIRLEPGLDKLVQQRGNHEEKKDRLFEVESTGGVGNNGFDAEVVLCKDGHCSGRSTRKL ITKAPSATTTSKNVKSEGTKVDPKMNHQPTTDHAHGHGGNEENFSVKSSPKPEHGEATTGRYPDIIDIAGMDYSPARRKP PIHN*
Ananas comosus	Anco Aco011035.1	Phytozome 13	Aco011035.1		>Aco011035.1 pacid=33044467 transcript=Aco011035.1 locus=Aco011035 ID=Aco011035.1.v3 annot-version=v3 MARRSRVYVLILLVLAVTLSTVYSASVQDTAVPEIYEIDYQGPETHSLPPPGLPYRGPNLANWRKRDAGRDRNPVHG*
Ananas comosus	Anco Aco016884.1	Phytozome 13	Aco016884.1		>Aco016884.1 pacid=33036761 transcript=Aco016884.1 locus=Aco016884 ID=Aco016884.1.v3 annot-version=v3 MSRADTPGAGIRLLKQEEHMVTVHNKIHEESLKGGGSAFGEEDSCRNDGHCSGRSRKLITQTMTTSKSERSSNKAVTVDY TPRSGHDSKEIADPNREDLHSATPASQPSATSSYPDILDIAGMDYSPAKRKPPIHN*
Ananas comosus	Anco Aco017524.1	Phytozome 13	Aco017524.1		>Aco017524.1 pacid=33046165 transcript=Aco017524.1 locus=Aco017524 ID=Aco017524.1.v3 annot-version=v3 MLLKMKYSNGTHHAEPTPSSIQGDRYLDDDNDDAFDAKDYSTAPRTPHRRHDHEELGFDLDYDPPRSHSPHHN*
Brachypodium distachyon	Brdi Bradi1g47720.1.p	Phytozome 13	Bradi1g47720.1.p		>Bradi1g47720.1.p pacid=32803423 transcript=Bradi1g47720.1 locus=Bradi1g47720 ID=Bradi1g47720.1.v3.1 annot-version=v3.1 MVKTCSPLAAAALALLLMFATARAIRLDAETNAALSNQLLNKSVDKGVMIKADGVEPSSSSGEAEETISEEKDRTGHRMP EIHVDYYGPRGHNPRHH*
Brachypodium distachyon	Brdi Bradi3g16657.1.p	Phytozome 13	Bradi3g16657.1.p		>Bradi3g16657.1.p pacid=32815131 transcript=Bradi3g16657.1 locus=Bradi3g16657 ID=Bradi3g16657.1.v3.1 annot-version=v3.1 MQGRPAAMILAMAYLLLFFFFLHFSSSTHGANLPATAGDPLLSTMAHRRLLRSMMLQQHSYVPDETTTMIQQLLGGPSPR PQPGGGVPVSPLGAAAAEQTPKMAPAPLPRGPTTADLITDDRPGRGEVDIGVDYTPPKSHPPQHN*
Brachypodium distachyon	Brdi Bradi3g47791.2.p	Phytozome 13	Bradi3g47791.2.p		>Bradi3g47791.2.p pacid=32819386 transcript=Bradi3g47791.2 locus=Bradi3g47791 ID=Bradi3g47791.2.v3.1 annot-version=v3.1 MRFLGLVSLVALIFLLSFRSLLHQQAFVEAFFPSVQGEGAAAIHDDSKKRQHAEEWAEDRKRMRWFMTKDYGMPRRHTPR HNRLL*
Brachypodium distachyon	Brdi Bradi3g54310.1.p	Phytozome 13	Bradi3g54310.1.p		>Bradi3g54310.1.p pacid=32821554 transcript=Bradi3g54310.1 locus=Bradi3g54310 ID=Bradi3g54310.1.v3.1 annot-version=v3.1 MRSSSYLPLAAAAIFLLVLSRAMDQARAIRLDAETRASVSGSQTAIDKPIDNVVDKDSITTSVGDTKRTTSAAVAAEVRA VAHKLPEFHEDYYGPSDHSPRHH*
Brachypodium distachyon	Brdi Bradi4g16256.2.p	Phytozome 13	Bradi4g16256.2.p		>Bradi4g16256.2.p pacid=32783041 transcript=Bradi4g16256.2 locus=Bradi4g16256 ID=Bradi4g16256.2.v3.1 annot-version=v3.1 MKISSPLVAAAMVLLLTVATVQGIRLDAEIHAALSNQELNLQRSGDEGAVSSLDAVSEEKERARHREPENDIHVDYYGPR GHIPSHN*
Brachypodium distachyon	Brdi Bradi4g32950.1.p	Phytozome 13	Bradi4g32950.1.p		>Bradi4g32950.1.p pacid=32786197 transcript=Bradi4g32950.1 locus=Bradi4g32950 ID=Bradi4g32950.1.v3.1 annot-version=v3.1 MRCAGSVLLLLLLSLSAALTAEANMEGLNGYNAAPSLPGRRLLRERRAMAALAHGGGGPEKKNEVVEERKGEENTVANKA HVHGGEKTVEVTVVGLSGESSGKKNEGSKRKFAGQVPLSSDYRIPKCHPPRNN*
Brachypodium distachyon	Brdi Bradi5g13666.2.p	Phytozome 13	Bradi5g13666.2.p		>Bradi5g13666.2.p pacid=32807812 transcript=Bradi5g13666.2 locus=Bradi5g13666 ID=Bradi5g13666.2.v3.1 annot-version=v3.1 MRLLLGIVRLVVLVFMVVVSSSVDQAVGVGAIRLHDRRTHGEQWAEERKQMRSYMTMDYTPVHRRTPKHN*
Brachypodium distachyon	Brdi Bradi5g17935.1.p	Phytozome 13	Bradi5g17935.1.p		>Bradi5g17935.1.p pacid=32810260 transcript=Bradi5g17935.1 locus=Bradi5g17935 ID=Bradi5g17935.1.v3.1 annot-version=v3.1 MPTFSSPLPPKTRQLKVTAATPTTVLITLVFLALFVRSCEPRHLLPHGKDSSSRSPPPAPCKADGSPINQKKNLSNAVDA TGTLVDQVDAKVKKGVPMAMASSGAGVQTTIASRVSRRLSQRELQGEGTEFHLDYAGPITHPPSHN*
Brachypodium distachyon	Brdi Bradi5g23717.1.p	Phytozome 13	Bradi5g23717.1.p		>Bradi5g23717.1.p pacid=32808065 transcript=Bradi5g23717.1 locus=Bradi5g23717 ID=Bradi5g23717.1.v3.1 annot-version=v3.1 MRTSSMVMASLLLFLLLATRAHGIRMDRQLHDALSSKEPAGDSKAAAQPSELAAHSASKHCASDGRCSDAGKAKKAAAPA HAAKHHQPIPGGGKREEEEEEAAPSSRVLPRQENNAAATTYPDILDIAGMDYTPANRKPPIHN*
Zea mays	Zema AC187899.3_FGP002	Phytozome 13	AC187899.3_FGP002		>AC187899.3_FGP002 pep:novel chromosome:AGPv3:10:79691286:79691892:1 gene:AC187899.3_FG002 transcript:AC187899.3_FGT002 description:"abinitio" MLLAYVLVFLLRLSASTCHATSRNQHLLFAGRAGDSTAPVHHRHTTKVLSDYNDVHYHPAMMPSPASVELAGGIGGSPPP SLSAVEPSGVEGAPPPPPGKRDTSAPAMEPSPSPHSEGGASSSGDDDASATEQEDSAGYDLDDANVDYVGPKTHPPSHN
Zea mays	Zema AC195058.3_FGP003	Phytozome 13	AC195058.3_FGP003		>AC195058.3_FGP003 pep:novel chromosome:AGPv3:10:79551234:79551644:1 gene:AC195058.3_FG003 transcript:AC195058.3_FGT003 description:"abinitio" MLSAAAYLLIFLLHLSASTTCDAASQNHDVHYHPAMMMARRGGPTPQPSPSSVEVAGVVGGAPQPPVSFAVEAGKRDTGA ARMMEPSPMPAPRGEGASSESEASATESASDDVSVDYAGPRTHPHDPPAGPAKSID
Zea mays	Zema AC231226.2_FGP001	Phytozome 13	AC231226.2_FGP001		>AC231226.2_FGP001 pep:novel chromosome:AGPv3:10:138800869:138801638:1 gene:AC231226.2_FG001 transcript:AC231226.2_FGT001 description:"oprotein" MHSGLSSPLAHKGQLMKHSAAVLPVFLLSIALLASSCEARGLPVHGKVRSSSKSHRLPLPSKDAAGASLKADGRLTRQMK ARHTAQPEHQAGATAKEGMKMAAASAGAVRAAPTPSAVTVSHRLSRPEDTGFHLDYAGPRTHTPSHN
Zea mays	Zema GRMZM2G022255_P01	Phytozome 13	GRMZM2G022255_P01		>GRMZM2G022255_P01 pep:known chromosome:AGPv3:2:37540203:37540992:1 gene:GRMZM2G022255 transcript:GRMZM2G022255_T01 description:"cdna|est|omrna|protein" MVVGIVIRLVVAFVLLVLVFSSSLHRQAGVGAIRLHDRRQHAQQWAEERNQLRSYMTMDYAPWHRRVPKHN
Zea mays	Zema GRMZM2G041513_P01	Phytozome 13	GRMZM2G041513_P01		>GRMZM2G041513_P01 pep:novel chromosome:AGPv3:10:125972326:125972693:-1 gene:GRMZM2G041513 transcript:GRMZM2G041513_T01 description:"protein" MVSLGIARLVAFVLLVVLVFGSSLHQQEGAGATRLHERRQQHAQQWAEERNQLRSYMTMDYAPWRRRVPKHN
Zea mays	Zema GRMZM2G065781_P01	Phytozome 13	GRMZM2G065781_P01		>GRMZM2G065781_P01 pep:known chromosome:AGPv3:5:100771504:100772641:-1 gene:GRMZM2G065781 transcript:GRMZM2G065781_T01 description:"abinitio|cdna|est" MRRQLKCVGLLLLLSLLLPALSPVVVVATARRELLPLMATGDEGRPQDVSSSGTWMPPGAAEEAVVRRKDEAMKTNGRRF RRTSSWNWKKMPAAASQVSFGGRIPFTADYHSVHRHPPTHN
Zea mays	Zema GRMZM2G096431_P01	Phytozome 13	GRMZM2G096431_P01		>GRMZM2G096431_P01 pep:novel chromosome:AGPv3:6:97875267:97876079:-1 gene:GRMZM2G096431 transcript:GRMZM2G096431_T01 description:"est" MEQKETENSGIRTDSGAKYAVGKCGHGGGKDLSMNCSKHTPKVYFDGHIPFTADYRSPRKHPPKNN
Zea mays	Zema GRMZM2G121160_P01	Phytozome 13	GRMZM2G121160_P01		>GRMZM2G121160_P01 pep:novel chromosome:AGPv3:5:180956690:180957240:-1 gene:GRMZM2G121160 transcript:GRMZM2G121160_T01 description:"abinitio|protein" MSPCPCIICIICSMHACAYSLLRQSEMRLVGLVSLVALIFLLSFRSLLHPQVLAGDGSAVTVTSRRRDRSQQHAEQWAEE RKRMRWFMTRDYASARRHTPRNNRLDP
Zea mays	Zema GRMZM2G162271_P01	Phytozome 13	GRMZM2G162271_P01		>GRMZM2G162271_P01 pep:novel chromosome:AGPv3:2:19819440:19820030:1 gene:GRMZM2G162271 transcript:GRMZM2G162271_T01 description:"protein" MPSGLNSPLLLAPKGQLMKQNTAVLLLSIVLLATSCEARGLPVHGKVVRSSASQSHRLPAGKDVAATSLTADGWLSTRQM EARHMTAQQADAKVKEGVKMAAASAAAGAVRATLPTPAVTAVSQRLPRREDTGFHLDYAGPRTHTPSHN
Zea mays	Zema GRMZM2G331764_P01	Phytozome 13	GRMZM2G331764_P01		>GRMZM2G331764_P01 pep:novel chromosome:AGPv3:10:144448571:144449586:1 gene:GRMZM2G331764 transcript:GRMZM2G331764_T01 description:"abinitio|est" MTGLVRLPAGDRQGMICHMRLCVRALGSRTKAEKALAHAEAAAEAKQQQGDSTGNDHRGTTVGGEAATQQVRRHEAEAAP AASYSSSSPAAPGVAARQRQTYPDIMDIAGMDYSPAARKPPIHN
Zea mays	Zema GRMZM2G331770_P01	Phytozome 13	GRMZM2G331770_P01		>GRMZM2G331770_P01 pep:novel chromosome:AGPv3:10:144445971:144448260:1 gene:GRMZM2G331770 transcript:GRMZM2G331770_T01 description:"abinitio|est" MKMRAPAVAFAALLMLLVVATRAHGIRLDRQLHDAINSSKEMADPRRTGDAEASSIAAGDSVKEHCTRDGRCSGTKAEKA LAHAEAAAEAKQQQGDSTGNDHRGTTVGGEAATQQGRRHEEEAAAAPTDSYSSSSPEAPGVAARQRQTYPDIMDIAGMDY SPAARKPPIHN
Nymphaea colorata	Nyco Nycol.B01375.1.p	Phytozome 13	Nycol.B01375.1.p		>Nycol.B01375.1.p pacid=44503390 transcript=Nycol.B01375.1 locus=Nycol.B01375 ID=Nycol.B01375.1.v1.2 annot-version=v1.2 MALRSSLALVILLLVLQQLELYKGELQTAEVYEIDYKGPETHAFLPPPGHSRFAPSTGNKSKKPKVSKALANMKQAGGR*
Nymphaea colorata	Nyco Nycol.C00690.1.p	Phytozome 13	Nycol.C00690.1.p		>Nycol.C00690.1.p pacid=44527079 transcript=Nycol.C00690.1 locus=Nycol.C00690 ID=Nycol.C00690.1.v1.2 annot-version=v1.2 MPVIAALVFLLSSLFLPCSPQETLSHAPPFQVGQLKVSSYNIARKLRLGDKSVGRECGAADWQCPSRSEAAGSAYQQLTR ATEVTAVPIAGNDQNEEKAGEFFSMDYNSPTTHLPINN*
Nymphaea colorata	Nyco Nycol.C01726.1.p	Phytozome 13	Nycol.C01726.1.p		>Nycol.C01726.1.p pacid=44530130 transcript=Nycol.C01726.1 locus=Nycol.C01726 ID=Nycol.C01726.1.v1.2 annot-version=v1.2 MAELQLSLEAIILTVLLISGATSVEGLRVPLNKFGRDAGGDWEDEKGMKPTETAPHGSGMAHFTEMDYSPVAKKPPIHN*
Nymphaea colorata	Nyco Nycol.C01727.1.p	Phytozome 13	Nycol.C01727.1.p		>Nycol.C01727.1.p pacid=44527270 transcript=Nycol.C01727.1 locus=Nycol.C01727 ID=Nycol.C01727.1.v1.2 annot-version=v1.2 MTTMQFKFQVILVAVLLISATTIQGIRLTPNDSKNGGSSSEKKVVKESPGKESQKENGDSDLVHFTSMDYSAAAKNSPVH N*
Nymphaea colorata	Nyco Nycol.C01728.1.p	Phytozome 13	Nycol.C01728.1.p		>Nycol.C01728.1.p pacid=44526860 transcript=Nycol.C01728.1 locus=Nycol.C01728 ID=Nycol.C01728.1.v1.2 annot-version=v1.2 MADRKLKMDIFLLALLLMYATSIQGIRVPVHEVKADLCWKQMNCRKAARENRLSHSELPYLTDMDYSPEAKKSPIHN*
Nymphaea colorata	Nyco Nycol.D00479.1.p	Phytozome 13	Nycol.D00479.1.p		>Nycol.D00479.1.p pacid=44501334 transcript=Nycol.D00479.1 locus=Nycol.D00479 ID=Nycol.D00479.1.v1.2 annot-version=v1.2 MKPPKSITFLLLLLLLFITAQGIRLSRELIAEIPAVRVQMIRKERSSMENRVQGSSHARHALQCRGSSCSGSRRLLANTL TSTQLVSVESKAEKKGRQEVTPSDHDAPDIMDIAGMDYSSARKSTPNHN*
Nymphaea colorata	Nyco Nycol.D01460.1.p	Phytozome 13	Nycol.D01460.1.p		>Nycol.D01460.1.p pacid=44499931 transcript=Nycol.D01460.1 locus=Nycol.D01460 ID=Nycol.D01460.1.v1.2 annot-version=v1.2 MSSLLLLPSFLFLFFSSQLCEGRHLFMAFDDVVDRGSKMTKTYELSYENENSALVKVENRPKGELMRGKPDERMTEHGKH TVEGGKRRAAEGVQKTDSMISGLVVRIKFLSTAPWSVPRKGHAEPGFHLDYAPPKIHPPSHN*
Nymphaea colorata	Nyco Nycol.E00657.1.p	Phytozome 13	Nycol.E00657.1.p		>Nycol.E00657.1.p pacid=44532096 transcript=Nycol.E00657.1 locus=Nycol.E00657 ID=Nycol.E00657.1.v1.2 annot-version=v1.2 MELKSSVAFALILLFLLQPRMSKGAGSSDWKPAEVYEIDYKGPETHFFPPPDHARGASSQTENKSVKSKPRTAHIGRKVL GGR*
Nymphaea colorata	Nyco Nycol.L00787.1.p	Phytozome 13	Nycol.L00787.1.p		>Nycol.L00787.1.p pacid=44525187 transcript=Nycol.L00787.1 locus=Nycol.L00787 ID=Nycol.L00787.1.v1.2 annot-version=v1.2 MSSPLFLVLPLYLLLLFFSSQSCQARRLRISPDDNDPTRELDISNKNQANIKVEVQPVRVAAVKPIDEKVGSGKQEGNLV PAKKTTSESRELPGAESVVSTSHVVKRQLKKLEGPTKLEQYSAGEFHVSEGAAESTELDVSDIVVMDYPQPHRKPPINNK AP*
Amborella trichopoda	Amtr evm_27.model.AmTr_v1.0_scaffold00006.143	Phytozome 12	evm_27.model.AmTr_v1.0_scaffold00006.143		>evm_27.model.AmTr_v1.0_scaffold00006.143 pacid=31560377 transcript=evm_27.model.AmTr_v1.0_scaffold00006.143 locus=evm_27.TU.AmTr_v1.0_scaffold00006.143 ID=evm_27.model.AmTr_v1.0_scaffold00006.143.v1.0 annot-version=v1.0 MTTLLPTPLPPPLPNQQQEEVQPFNEDYSSPRRIDGPDFAHTIRTRLGDAETWRLMSMDYVHARKRRPIHNKRP*
Amborella trichopoda	Amtr evm_27.model.AmTr_v1.0_scaffold00010.36	Phytozome 12	evm_27.model.AmTr_v1.0_scaffold00010.36		>evm_27.model.AmTr_v1.0_scaffold00010.36 pacid=31572689 transcript=evm_27.model.AmTr_v1.0_scaffold00010.36 locus=evm_27.TU.AmTr_v1.0_scaffold00010.36 ID=evm_27.model.AmTr_v1.0_scaffold00010.36.v1.0 annot-version=v1.0 MANQRRNLTISPLLLILFLSLIVHTCSARLLLAASHAERVHHHSSKGREGESVRIHSNTIMKLLRKEDQGSRRKMGKSLS VVQNRSLTAVSRRSSRGKHGPGFHLDYSPPLTHPPIHN*
Amborella trichopoda	Amtr evm_27.model.AmTr_v1.0_scaffold00033.104	Phytozome 12	evm_27.model.AmTr_v1.0_scaffold00033.104		>evm_27.model.AmTr_v1.0_scaffold00033.104 pacid=31561923 transcript=evm_27.model.AmTr_v1.0_scaffold00033.104 locus=evm_27.TU.AmTr_v1.0_scaffold00033.104 ID=evm_27.model.AmTr_v1.0_scaffold00033.104.v1.0 annot-version=v1.0 MRRAEILSLLFLCSMATAQGLSLNMELKRSLSRGIAVKKWVGFKERRRVAEEEIDVRKPVTGNSRKLLNKISSIQLDFDL TSKVSDDSKRKELGNGGMERRSLSSMKKKGGVGEEYQKFSSNDPLPDDLVDIAGMDYSPARRKTPIHN*
Amborella trichopoda	Amtr evm_27.model.AmTr_v1.0_scaffold00046.14	Phytozome 12	evm_27.model.AmTr_v1.0_scaffold00046.14		>evm_27.model.AmTr_v1.0_scaffold00046.14 pacid=31553468 transcript=evm_27.model.AmTr_v1.0_scaffold00046.14 locus=evm_27.TU.AmTr_v1.0_scaffold00046.14 ID=evm_27.model.AmTr_v1.0_scaffold00046.14.v1.0 annot-version=v1.0 MASPQFLRVPLLLLLLILSEGRPLAVGNGVEERRRESVVGEELVPVNVHVDGYPDPMDIAGMDYTPAGKKKPIHN*
Amborella trichopoda	Amtr evm_27.model.AmTr_v1.0_scaffold00054.7	Phytozome 12	evm_27.model.AmTr_v1.0_scaffold00054.7		>evm_27.model.AmTr_v1.0_scaffold00054.7 pacid=31564579 transcript=evm_27.model.AmTr_v1.0_scaffold00054.7 locus=evm_27.TU.AmTr_v1.0_scaffold00054.7 ID=evm_27.model.AmTr_v1.0_scaffold00054.7.v1.0 annot-version=v1.0 MELKPGLKFSFFMSFFLIVLAKPVFSQEGGYSSNINPEIYEIDYRGPETHSHVPPSYPFNNPSNVKT*

## Sheet: 7. Data sources
Name	URL
1000 plants (oneKP or 1KP)	https://sites.google.com/a/ualberta.ca/onekp/
FernBase	https://www.fernbase.org
Gymno PLAZA 1.0	https://bioinformatics.psb.ugent.be/plaza/versions/gymno-plaza/
MarpolBase	https://marchantia.info
NCBI databases	https://www.ncbi.nlm.nih.gov
Phytozome v12	https://phytozome.jgi.doe.gov
Phytozome v13	https://phytozome-next.jgi.doe.gov
Sol Genomics Network (SGN)	https://solgenomics.net
TAIR	https://www.arabidopsis.org
